# Supplementary material for: RNA sequencing demonstrates large-scale temporal dysregulation of gene expression in stimulated macrophages derived from MHC-defined chicken haplotypes
Source: PLoS One. 2017 Aug 28;12(8):e0179391. doi: 10.1371/journal.pone.0179391 (PMC5573159; doi:10.1371/journal.pone.0179391)
Supplement: S1 Table — Pairwise gene expression differences between samples (B2 and B19 haplotype) and timepoints (-6 days, -3 days, 0 days, 1 hr, 2 hrs, 4 hrs, 8 hrs, 16 hrs, 24 hrs) are provided with p-values in excel format. The analysis described within this manuscript focused on differences between [1] matched time points between B2 and B19 haplotype chickens (such as B2 1 hr versus B19 1 hr) as well as [2] progressive timepoints within the same haplotype group (such as B2 1hr versus B2 2hr and B19 4 hr versus B19 8 hr). Subsequently the data contained in this supplemental file also focuses predominantly on those comparisons. This file contains a total of 163,043 rows including the header line containing field names (geneName—identifier for each gene either as gene symbol or ensemble geneId; locus—chromosome number and the start-end base pair location of the gene; sample1 and sample2—the “paired” samples compared for significant gene expression, note ‘AB’ corresponds to B2 haplotype and ‘EC’ corresponds to B19 haplotype; testStatus—indication that the analysis method performed by cuffdiff program within the cufflinks package was ‘OK’; fpkm1 and fpkm2—the fpkm values for sample 1 and sample 2 respectively; log2fpkm—the log of the ratio of fpkm1 and fpkm2; testStat—the test statistic generated during the statistical analysis; pValue—the p-value corresponding to the difference in expression between sample1 and sample2; qValue—a multiple testing corrected p-value; signif—‘yes’ indicates that the pairwise difference in expression is in fact statistically significant). (XLSX) [file pone.0179391.s001.xlsx]

## Sheet: Sheet1
geneName	locus	sample1	sample2	testStatus	fpkm1	fpkm2	log2fpkm	testStat	pValue	qValue	signif
CAMK1D	1:6779792-6822975	AB-6	EC-6	OK	379.369	24.7677	-3.93707	2.7394	0.00615517	0.0139237	yes
SEMA3C	1:11988975-12047200	AB-6	EC-6	OK	256.944	1.11186	-7.85233	3.81731	0.000134912	0.000475517	yes
PRKAR2B	1:15505337-15523717	AB-6	EC-6	OK	129.311	5.02783	-4.68476	3.12286	0.00179101	0.00469952	yes
GRAMD4	1:16933079-17013286	AB-6	EC-6	OK	220.603	15.5639	-3.82518	2.67227	0.00753393	0.0166677	yes
GLIPR1	1:39653592-39659097	AB-6	EC-6	OK	273.698	28.505	-3.2633	2.31124	0.0208197	0.0411014	yes
SOCS2	1:46783617-46785293	AB-6	EC-6	OK	95.1952	7.61544	-3.64389	2.28785	0.0221465	0.0433946	yes
SSBP1	1:59410099-59415610	AB-6	EC-6	OK	401.833	19.1654	-4.39002	3.08376	0.00204406	0.00527202	yes
FBLN1	1:72638879-72721710	AB-6	EC-6	OK	156.172	0.271666	-9.16709	4.37306	1.22519e-05	5.36178e-05	yes
KEL	1:80965924-80985453	AB-6	EC-6	OK	8.10638	126.076	3.9591	-2.83108	0.00463913	0.0108437	yes
ENSGALG00000019241	1:84043262-84053123	AB-6	EC-6	OK	474.837	18.4625	-4.68476	3.20207	0.00136443	0.00370093	yes
GPR15	1:86516262-86517333	AB-6	EC-6	OK	100.99	0	-1e+09	-1e+09	0.0220967	0.0433125	yes
ATP8A2	1:181054444-181328604	AB-6	EC-6	OK	3.34661	34.645	3.37188	-2.31952	0.020367	0.0403136	yes
MMP1	1:186797474-186803932	AB-6	EC-6	OK	248.884	11.3274	-4.45758	2.49723	0.0125169	0.0261501	yes
P2RY2	1:200212321-200213242	AB-6	EC-6	OK	260.484	16.6164	-3.97052	2.76012	0.00577797	0.0131639	yes
NUDT5	1:6509414-6524660	AB-6	EC-6	OK	212.498	23.6934	-3.16489	2.25413	0.0241881	0.04689	yes
VANGL1	1:83819630-83848852	AB-6	EC-6	OK	186.968	18.5872	-3.33041	2.36363	0.0180968	0.0363097	yes
COA5	1:136429896-136431457	AB-6	EC-6	OK	1931.06	0	-1e+09	-1e+09	0.0220453	0.0432391	yes
C2ORF55	1:136530206-136544736	AB-6	EC-6	OK	1651.27	4.86396	-8.40723	4.89347	9.90751e-07	5.26536e-06	yes
LYG2	1:136653846-136657331	AB-6	EC-6	OK	498.055	23.9571	-4.37778	2.98663	0.00282075	0.0069882	yes
RFC3	1:178159175-178172945	AB-6	EC-6	OK	25.6685	948.76	5.20797	-3.68863	0.000225463	0.000753644	yes
WASF3	1:180817374-180878570	AB-6	EC-6	OK	267.626	21.2846	-3.65234	2.53564	0.0112243	0.0237446	yes
ZC3H12C	1:183967588-183983984	AB-6	EC-6	OK	211.26	15.6069	-3.75876	2.61892	0.00882078	0.0191473	yes
ARHGAP42	1:187511055-187666706	AB-6	EC-6	OK	79.8507	5.515	-3.85587	2.69561	0.00702595	0.0156683	yes
ENDOD1	1:189732518-189733460	AB-6	EC-6	OK	86.9953	4.61254	-4.2373	2.82316	0.00475527	0.0110863	yes
HEPHL1	1:189978535-190006581	AB-6	EC-6	OK	315.815	15.6284	-4.33684	2.87674	0.00401809	0.00954994	yes
USP35	1:197773264-197792453	AB-6	EC-6	OK	102.559	9.76579	-3.39258	2.40241	0.0162875	0.0330492	yes
NEU3	1:200651565-200653895	AB-6	EC-6	OK	113.017	11.7704	-3.2633	2.26298	0.0236369	0.04594	yes
SEMA4B	10:22200596-22202023	AB-6	EC-6	OK	93.8869	1.14323	-6.35973	3.11298	0.00185206	0.00483733	yes
ENSGALG00000002102	10:758764-760374	AB-6	EC-6	OK	126.862	8.5372	-3.89335	2.64529	0.00816214	0.0178806	yes
CX3CL1	11:763472-764433	AB-6	EC-6	OK	192.757	6.74528	-4.83676	3.26936	0.00107789	0.00300866	yes
ENSGALG00000021324	11:2646331-2648461	AB-6	EC-6	OK	239.918	7.42503	-5.014	2.94576	0.00322167	0.00785786	yes
CCNE1	11:9086730-9102670	AB-6	EC-6	OK	97.2133	9.14475	-3.41014	2.40925	0.0159855	0.0324916	yes
ENSGALG00000004862	11:10942034-10953890	AB-6	EC-6	OK	143.178	0	-1e+09	-1e+09	0.0221252	0.0433583	yes
HSD17B2	11:17447326-17458597	AB-6	EC-6	OK	115.086	6.10191	-4.2373	2.90171	0.00371129	0.00890281	yes
PLLP	11:750377-752714	AB-6	EC-6	OK	187.046	16.3636	-3.51484	2.45001	0.0142851	0.0293797	yes
ENSGALG00000002120	11:1241302-1244630	AB-6	EC-6	OK	358.854	7.85976	-5.51277	2.86455	0.00417607	0.0098859	yes
CEBPA	11:10986724-10988790	AB-6	EC-6	OK	132.613	12.8906	-3.36283	2.31005	0.0208853	0.0412163	yes
GCSH	11:17029990-17039209	AB-6	EC-6	OK	89.4774	0	-1e+09	-1e+09	0.0138769	0.0286352	yes
SFMBT1	12:849932-880889	AB-6	EC-6	OK	81.1054	8.71369	-3.21844	2.29076	0.0219775	0.0431252	yes
ENSGALG00000022655	12:2828309-2830682	AB-6	EC-6	OK	165.216	14.4538	-3.51484	2.38491	0.0170833	0.0344778	yes
ENSGALG00000022646	12:10780774-10782540	AB-6	EC-6	OK	581.472	59.8465	-3.28037	2.32894	0.0198625	0.0394182	yes
SLC41A3	12:10786004-10802689	AB-6	EC-6	OK	96.7763	1.04636	-6.53121	3.29595	0.000980902	0.00277275	yes
UBTD2	13:8614461-8661486	AB-6	EC-6	OK	348.194	29.0109	-3.58523	2.5274	0.011491	0.0242401	yes
KK34	13:17254985-17258674	AB-6	EC-6	OK	1258.47	134.389	-3.22718	2.27392	0.022971	0.0448018	yes
NDST1	13:13193085-13201996	AB-6	EC-6	OK	199.555	9.80223	-4.34753	2.37289	0.0176496	0.0355008	yes
LMF1	14:5780089-5943790	AB-6	EC-6	OK	87.1996	2.03429	-5.42173	3.59656	0.000322455	0.0010358	yes
C16ORF45	14:7529436-7570398	AB-6	EC-6	OK	247.528	10.3118	-4.58523	3.1073	0.00188808	0.00491937	yes
ENSGALG00000018016	14:8887722-8887804	AB-6	EC-6	OK	64527.6	3136.19	-4.36283	2.87575	0.00403065	0.00957633	yes
HBAA	14:12729703-12730496	AB-6	EC-6	OK	798.386	86.0422	-3.21397	2.28687	0.0222035	0.0434956	yes
FAM195A	14:14328695-14332015	AB-6	EC-6	OK	244.155	6.97131	-5.13022	3.26364	0.00109993	0.00306263	yes
CPPED1	14:253501-293400	AB-6	EC-6	OK	183.622	6.88644	-4.73684	2.29237	0.0218843	0.0429604	yes
ENSGALG00000021889	14:1451718-1453263	AB-6	EC-6	OK	10.3463	223.267	4.43158	-2.78957	0.00527777	0.012149	yes
NIPSNAP1	15:11439842-11442112	AB-6	EC-6	OK	109.746	3.01109	-5.18774	2.77977	0.0054398	0.0124796	yes
ENSGALG00000005960	15:8205464-8206786	AB-6	EC-6	OK	180.864	8.79041	-4.36283	2.90809	0.00363647	0.00874732	yes
SCARF2	15:10355973-10359021	AB-6	EC-6	OK	99.4138	4.14371	-4.58445	2.39436	0.0166493	0.0336997	yes
SDSL	15:12890683-12893189	AB-6	EC-6	OK	71.8843	5.98927	-3.58523	2.46327	0.0137676	0.0284349	yes
ENSGALG00000017674	16:289316-291075	AB-6	EC-6	OK	34.255	451.679	3.72091	-2.663	0.00774483	0.0170752	yes
ENSGALG00000024340	16:345848-347912	AB-6	EC-6	OK	19.6606	359.848	4.194	-2.98674	0.0028197	0.00698604	yes
ENSGALG00000002614	16:366746-368647	AB-6	EC-6	OK	19.8682	471.532	4.56882	-3.24503	0.00117438	0.0032436	yes
ENSGALG00000000199	16:375631-376577	AB-6	EC-6	OK	100.146	9.18848	-3.44614	2.27433	0.0229459	0.0447567	yes
ENSGALG00000005562	16:385502-386188	AB-6	EC-6	OK	142.957	9.80896	-3.86533	2.50586	0.0122154	0.0255891	yes
CYP21	16:28276-30162	AB-6	EC-6	OK	1104.52	16.1046	-6.0998	3.92376	8.71776e-05	0.000320799	yes
ENSGALG00000018023	16:161963-162045	AB-6	EC-6	OK	64527.6	3136.19	-4.36283	2.87575	0.00403065	0.00957633	yes
ENTPD2	17:784833-793331	AB-6	EC-6	OK	148.386	8.01495	-4.21052	2.31363	0.020688	0.0408654	yes
SLC31A2	17:2814980-2815933	AB-6	EC-6	OK	338.082	0.0212099	-13.9603	3.73977	0.000184191	0.000628286	yes
RNF208	17:1367100-1367631	AB-6	EC-6	OK	160.498	15.6012	-3.36283	2.27922	0.0226539	0.0442524	yes
MRPL41	17:1982970-1983378	AB-6	EC-6	OK	656.703	41.6312	-3.9795	2.74863	0.00598444	0.0135814	yes
NOG	18:6194496-6195168	AB-6	EC-6	OK	74.7978	3.63534	-4.36283	2.78633	0.00533086	0.0122575	yes
SH2B2	19:4080084-4088787	AB-6	EC-6	OK	172.576	18.8721	-3.19291	2.27194	0.0230902	0.0450114	yes
MLXIPL	19:158667-172107	AB-6	EC-6	OK	138.827	3.71879	-5.22231	2.77942	0.00544556	0.0124923	yes
CRHR2	2:4118254-4213738	AB-6	EC-6	OK	85.2646	7.5674	-3.49408	2.44588	0.01445	0.0296767	yes
ENSGALG00000007472	2:15784061-15785611	AB-6	EC-6	OK	144.516	11.3066	-3.67599	2.55175	0.0107183	0.0227835	yes
ENSGALG00000009517	2:23282308-23352213	AB-6	EC-6	OK	250.889	18.6007	-3.75362	2.62883	0.00856785	0.0186598	yes
ENSGALG00000023158	2:29089834-29125194	AB-6	EC-6	OK	367.635	14.6296	-4.65131	2.47431	0.0133494	0.0276776	yes
OXSM	2:37930297-37934767	AB-6	EC-6	OK	119.851	7.48935	-4.00026	2.77291	0.00555569	0.0127148	yes
CMC1	2:38789840-38822601	AB-6	EC-6	OK	430.273	35.8496	-3.58523	2.37517	0.0175411	0.0353049	yes
ENSGALG00000019587	2:59128726-59133635	AB-6	EC-6	OK	86.7088	7.22442	-3.58523	2.37517	0.0175411	0.0353049	yes
TXNDC5	2:65520412-65541130	AB-6	EC-6	OK	432.967	36.5318	-3.56703	2.35038	0.0187542	0.0374683	yes
ECI2	2:67093537-67123103	AB-6	EC-6	OK	233.297	25.8715	-3.17273	2.23759	0.025248	0.0487027	yes
CMBL	2:80448703-80455278	AB-6	EC-6	OK	4742.72	54.1832	-6.45173	2.82842	0.00467782	0.010925	yes
NSMCE2	2:144485379-144489801	AB-6	EC-6	OK	1000.11	87.4935	-3.51484	2.45001	0.0142851	0.0293797	yes
CRYGN	2:6187407-6191954	AB-6	EC-6	OK	737.379	39.0963	-4.2373	2.93263	0.00336104	0.00815769	yes
PTPRN2	2:8768718-8846058	AB-6	EC-6	OK	113.487	2.36389	-5.58523	3.5994	0.000318954	0.00102574	yes
COMMD3	2:17654717-17656192	AB-6	EC-6	OK	215.861	20.9827	-3.36283	2.27922	0.0226539	0.0442524	yes
ENSGALG00000024463	2:19359290-19369585	AB-6	EC-6	OK	134.996	2.31568	-5.86533	3.77767	0.000158304	0.000549212	yes
ENSGALG00000019667	2:19392187-19398408	AB-6	EC-6	OK	687.342	15.3664	-5.48317	2.47357	0.0133771	0.0277283	yes
ENSGALG00000008638	2:19416586-19455476	AB-6	EC-6	OK	188.144	9.9468	-4.24146	2.29911	0.0214986	0.0422982	yes
TMEM196	2:29791467-29807926	AB-6	EC-6	OK	341.789	2.67165	-6.99923	3.9979	6.39076e-05	0.000242259	yes
TGM4	2:43175397-43185867	AB-6	EC-6	OK	1625.11	20.3549	-6.31902	2.90231	0.00370427	0.00888867	yes
DCLK3	2:45947537-45958058	AB-6	EC-6	OK	282.936	11.7869	-4.58523	3.13836	0.00169899	0.00448803	yes
LANCL2	2:51893187-51927713	AB-6	EC-6	OK	222.976	18.578	-3.58523	2.52664	0.0115158	0.024286	yes
NRSN1	2:59085495-59087323	AB-6	EC-6	OK	415.124	12.7415	-5.02593	2.3925	0.016734	0.0338478	yes
TMEM170B	2:64097606-64118846	AB-6	EC-6	OK	181.94	8.84268	-4.36283	2.78633	0.00533086	0.0122575	yes
GMDS	2:68207411-68605804	AB-6	EC-6	OK	355.6	29.3485	-3.5989	2.53354	0.0112917	0.0238718	yes
MOCOS	2:87087195-87215822	AB-6	EC-6	OK	209.121	6.25462	-5.06327	3.41138	0.00064634	0.00192081	yes
ENSGALG00000022876	2:99271732-99280398	AB-6	EC-6	OK	82.8443	7.51115	-3.4633	2.30339	0.0212566	0.0418717	yes
CYP7A1	2:115822084-115831912	AB-6	EC-6	OK	108.904	8.4083	-3.6951	2.54951	0.0107875	0.0229171	yes
MSC	2:121960190-121962041	AB-6	EC-6	OK	266.168	24.6967	-3.42995	2.42812	0.0151773	0.0310128	yes
HEY1	2:125471830-125473540	AB-6	EC-6	OK	102.711	2.7229	-5.2373	3.37324	0.000742897	0.00217109	yes
C8ORF37	2:131249341-131251933	AB-6	EC-6	OK	315.013	15.3104	-4.36283	2.78633	0.00533086	0.0122575	yes
TOX2	20:2285507-2355881	AB-6	EC-6	OK	304.595	23.6864	-3.68476	2.58428	0.00975835	0.0209574	yes
CEBPB	20:13765424-13766411	AB-6	EC-6	OK	231.088	17.3905	-3.73207	2.61177	0.0090075	0.019508	yes
ENSGALG00000021689	21:1401732-1402813	AB-6	EC-6	OK	1010.89	97.6922	-3.37124	2.36412	0.0180731	0.0362667	yes
CA6	21:3213093-3220070	AB-6	EC-6	OK	94.5153	10.0225	-3.2373	2.28114	0.0225402	0.0440581	yes
SPSB1	21:3328972-3334756	AB-6	EC-6	OK	1148.12	53.6088	-4.42066	2.35936	0.0183064	0.0366718	yes
GABRD	21:1827212-1835076	AB-6	EC-6	OK	85.5373	1.55899	-5.77787	3.72241	0.000197332	0.000668436	yes
SLC2A5	21:3221779-3229692	AB-6	EC-6	OK	429.963	21.0728	-4.35076	2.94445	0.00323529	0.00788814	yes
TAPP2	22:2451548-2460955	AB-6	EC-6	OK	229.371	9.73042	-4.55904	2.48022	0.0131303	0.0272809	yes
C1ORF38	23:1414725-1418788	AB-6	EC-6	OK	242.618	12.7412	-4.25111	2.34088	0.0192383	0.0383164	yes
HTR1D	23:1606651-1607782	AB-6	EC-6	OK	384.124	33.0538	-3.53868	2.48927	0.0128007	0.0266709	yes
PAFAH2	23:3530536-3531923	AB-6	EC-6	OK	227.958	18.1297	-3.65234	2.56431	0.0103382	0.0220577	yes
NDUFS5	23:5602386-5603022	AB-6	EC-6	OK	2750.3	123.965	-4.47158	2.43811	0.0147641	0.0302486	yes
MAP7D1	23:4395207-4402511	AB-6	EC-6	OK	112.492	5.22287	-4.42884	2.43076	0.0150673	0.0308119	yes
ENSGALG00000007846	24:6248614-6251903	AB-6	EC-6	OK	100.266	8.77169	-3.51484	2.38491	0.0170833	0.0344778	yes
ZBTB16	24:4504059-4578887	AB-6	EC-6	OK	34.4536	447.663	3.69969	-2.39169	0.016771	0.033917	yes
ENSGALG00000018702	25:1703087-1703589	AB-6	EC-6	OK	537.257	32.9835	-4.0258	2.76163	0.00575135	0.0131118	yes
SLAMF1	25:1379023-1381974	AB-6	EC-6	OK	294.547	20.4527	-3.84813	2.26314	0.023627	0.045924	yes
KLHL12	26:504794-511454	AB-6	EC-6	OK	92.5333	3.21652	-4.8464	2.57733	0.00995672	0.0213372	yes
SOX13	26:1502253-1507500	AB-6	EC-6	OK	151.824	13.4163	-3.50034	2.46876	0.0135581	0.0280595	yes
ENSGALG00000023743	26:5063053-5064845	AB-6	EC-6	OK	1128.37	20.1032	-5.81067	3.29728	0.000976258	0.00276117	yes
SLC25A39	27:2902992-2906770	AB-6	EC-6	OK	203.651	21.2098	-3.2633	2.26298	0.0236369	0.04594	yes
RAMP2	27:4667522-4669023	AB-6	EC-6	OK	566.344	45.4173	-3.64037	2.56199	0.0104076	0.0221913	yes
GGA.368	27:267274-267963	AB-6	EC-6	OK	213.621	6.83485	-4.966	3.05962	0.00221617	0.00565764	yes
PSMD11	27:1455618-1457933	AB-6	EC-6	OK	1099.69	80.1713	-3.77787	2.56641	0.0102759	0.0219366	yes
PLEKHH3	27:4637547-4638549	AB-6	EC-6	OK	151.825	16.6028	-3.19291	2.22965	0.025771	0.0495995	yes
ENSGALG00000000661	28:886871-888822	AB-6	EC-6	OK	102.592	8.54777	-3.58523	2.37517	0.0175411	0.0353049	yes
PRAM1	28:888895-890383	AB-6	EC-6	OK	1325	55.9393	-4.56599	2.478	0.0132121	0.0274297	yes
ZAP70	28:1419876-1428819	AB-6	EC-6	OK	1222.3	51.4415	-4.57052	2.23919	0.0251436	0.0485248	yes
SLC1A6	28:683988-697412	AB-6	EC-6	OK	302.021	12.844	-4.55548	3.09608	0.00196099	0.00508267	yes
ESRRG	3:21158463-21466402	AB-6	EC-6	OK	300.179	11.8124	-4.66745	3.06525	0.00217485	0.00556468	yes
CAMKMT	3:26704483-26904202	AB-6	EC-6	OK	212.174	5.32658	-5.31589	3.40294	0.000666643	0.00197262	yes
C17ORF59	3:78547747-78548398	AB-6	EC-6	OK	97.9797	3.80593	-4.68616	2.74182	0.00610996	0.0138366	yes
ENSGALG00000025359	3:107883380-107883471	AB-6	EC-6	OK	22115.5	1289.83	-4.0998	2.60557	0.00917212	0.0198286	yes
ENSGALG00000019861	3:107925589-107929562	AB-6	EC-6	OK	242.252	13.2458	-4.19291	2.89718	0.00376537	0.00901641	yes
MSRA	3:109377160-109484706	AB-6	EC-6	OK	691.848	60.5257	-3.51484	2.45001	0.0142851	0.0293797	yes
GAL6	3:110248973-110251859	AB-6	EC-6	OK	919.582	42.7919	-4.42557	3.0467	0.0023137	0.00587519	yes
GAL2	3:110257301-110258629	AB-6	EC-6	OK	3362.25	140.068	-4.58523	3.04483	0.00232814	0.00590848	yes
MCM3	3:110345697-110355155	AB-6	EC-6	OK	149.69	6.38806	-4.55046	3.1055	0.00189956	0.00494465	yes
RHAG	3:111574051-111585184	AB-6	EC-6	OK	793.813	54.6566	-3.86033	2.60282	0.00924612	0.0199735	yes
GGA.5568	3:112432975-112433753	AB-6	EC-6	OK	271.582	13.1995	-4.36283	2.78633	0.00533086	0.0122575	yes
BMP2	3:16010635-16013578	AB-6	EC-6	OK	86.2942	2.28769	-5.2373	3.37324	0.000742897	0.00217109	yes
LYPLAL1	3:20248582-20273415	AB-6	EC-6	OK	186.457	15.9922	-3.54341	2.45553	0.0140675	0.0289833	yes
AIG1	3:54426412-54543747	AB-6	EC-6	OK	320.025	7.18261	-5.47753	2.85086	0.00436011	0.0102663	yes
PEX7	3:56854694-56888353	AB-6	EC-6	OK	168.514	11.1684	-3.91537	2.70608	0.00680834	0.0152325	yes
FABP7	3:63843219-63846667	AB-6	EC-6	OK	376.366	13.4455	-4.80694	2.77756	0.00547687	0.0125528	yes
C6ORF203	3:70637750-70640515	AB-6	EC-6	OK	590.408	43.5876	-3.75972	2.61543	0.00891147	0.0193245	yes
ENSGALG00000004734	4:1806379-1810217	AB-6	EC-6	OK	74.088	2.88067	-4.68476	3.12286	0.00179101	0.00469952	yes
SPRY3	4:11125303-11126179	AB-6	EC-6	OK	156.326	7.59782	-4.36283	2.96117	0.00306477	0.00751972	yes
KCTD12	4:11480976-11481861	AB-6	EC-6	OK	1525.48	58.733	-4.69895	2.50035	0.0124072	0.0259468	yes
ENSGALG00000009646	4:26104402-26106402	AB-6	EC-6	OK	169.851	15.7598	-3.42995	2.40257	0.0162803	0.0330364	yes
CBR4	4:26632479-26636771	AB-6	EC-6	OK	208.453	11.257	-4.21083	2.9001	0.00373048	0.00894499	yes
MGST2	4:30492925-30501263	AB-6	EC-6	OK	1556.11	149.346	-3.38121	2.36766	0.0179009	0.0359495	yes
AREG	4:46181369-46187837	AB-6	EC-6	OK	128.548	13.3016	-3.27264	2.32134	0.0202686	0.0401407	yes
K60	4:52434108-52437187	AB-6	EC-6	OK	4173.05	102.637	-5.34548	2.31792	0.0204535	0.0404654	yes
ENSGALG00000024484	4:52472070-52473367	AB-6	EC-6	OK	446.894	2.00493	-7.80024	4.8665	1.13594e-06	5.96835e-06	yes
GGA.45872	4:64761614-64779269	AB-6	EC-6	OK	82.2629	4.79081	-4.1019	2.39598	0.016576	0.033569	yes
MTUS1	4:64791322-64840800	AB-6	EC-6	OK	205.668	13.1196	-3.97052	2.76254	0.00573531	0.0130795	yes
HS3ST1	4:80997292-80998237	AB-6	EC-6	OK	55.1366	486.952	3.1427	-2.34053	0.0192565	0.0383489	yes
CYSLTR1	4:1330045-1331062	AB-6	EC-6	OK	208.207	18.8429	-3.46593	2.44155	0.0146245	0.0299924	yes
ENSGALG00000005052	4:2092593-2093517	AB-6	EC-6	OK	97.2748	9.45555	-3.36283	2.31005	0.0208853	0.0412163	yes
SH2D1A	4:15655549-15668935	AB-6	EC-6	OK	190.755	16.3608	-3.54341	2.45553	0.0140675	0.0289833	yes
SLITRK2	4:19235976-19238472	AB-6	EC-6	OK	81.527	4.46729	-4.18981	2.34022	0.0192726	0.0383778	yes
ENSGALG00000009792	4:30457194-30459889	AB-6	EC-6	OK	167.973	8.16387	-4.36283	2.98377	0.00284725	0.00704447	yes
TBC1D9	4:30841960-30883897	AB-6	EC-6	OK	76.0735	4.72001	-4.01053	2.79421	0.00520274	0.0120007	yes
NUDT9	4:47147865-47152986	AB-6	EC-6	OK	82.8129	3.35552	-4.62525	2.43596	0.0148523	0.0304146	yes
SPINK2	4:50767021-50769233	AB-6	EC-6	OK	2358.41	116.387	-4.34081	2.99047	0.00278552	0.00691237	yes
CD38	4:79542816-79564971	AB-6	EC-6	OK	116.486	8.15253	-3.83676	2.66561	0.00768495	0.0169583	yes
ENSGALG00000015900	4:89066358-89069119	AB-6	EC-6	OK	144.104	9.32328	-3.95013	2.30331	0.0212612	0.0418785	yes
FLVCR2	5:40706850-40729417	AB-6	EC-6	OK	476.572	18.8857	-4.65733	2.52912	0.011435	0.0241378	yes
CYP46A1	5:50655804-50671789	AB-6	EC-6	OK	104.337	9.26012	-3.49408	2.44588	0.01445	0.0296767	yes
CSRP3	5:1723547-1730696	AB-6	EC-6	OK	30.7561	565.04	4.19941	-3.07593	0.00209844	0.0053945	yes
ADM	5:9939496-9941402	AB-6	EC-6	OK	331.269	33.6009	-3.30143	2.32478	0.0200839	0.0398214	yes
RTN4RL2	5:18195207-18196771	AB-6	EC-6	OK	343.321	4.76748	-6.17019	4.04187	5.30275e-05	0.000204758	yes
ENSGALG00000007420	5:18205203-18206848	AB-6	EC-6	OK	116.001	3.75558	-4.94896	2.89154	0.0038336	0.00916241	yes
SLC1A2	5:20604263-20686717	AB-6	EC-6	OK	105.801	4.58285	-4.52897	2.34083	0.0192407	0.0383204	yes
STXBP6	5:34759146-34813675	AB-6	EC-6	OK	92.3655	8.97834	-3.36283	2.33173	0.0197151	0.0391628	yes
ADRB1	6:29115121-29116339	AB-6	EC-6	OK	97.8708	10.0731	-3.28037	2.28995	0.0220244	0.0432087	yes
TACC2	6:32690391-32740459	AB-6	EC-6	OK	119.424	2.99324	-5.31824	3.25566	0.0011313	0.00313871	yes
ENSGALG00000024377	6:1500142-1500828	AB-6	EC-6	OK	2685.13	287.108	-3.22533	2.2897	0.0220387	0.0432322	yes
CH25H	6:20415149-20415902	AB-6	EC-6	OK	478.293	43.3928	-3.46237	2.44887	0.0143307	0.0294605	yes
ABLIM1	6:29286708-29463066	AB-6	EC-6	OK	106.22	9.46467	-3.48836	2.46367	0.0137522	0.0284078	yes
GLB1L	7:23767272-23770438	AB-6	EC-6	OK	82.3707	4.51998	-4.18774	2.31902	0.0203938	0.0403617	yes
ENSGALG00000012055	7:29715108-29739280	AB-6	EC-6	OK	100.614	10.7581	-3.22533	2.2897	0.0220387	0.0432322	yes
GPD1	7:29770511-29795574	AB-6	EC-6	OK	136.751	9.96439	-3.77862	2.2589	0.0238896	0.0463809	yes
ENSGALG00000023494	7:13926790-13927084	AB-6	EC-6	OK	983.481	71.6991	-3.77787	2.59473	0.00946663	0.0203994	yes
ENSGALG00000023493	7:13992684-13994116	AB-6	EC-6	OK	1044.2	92.0589	-3.5037	2.47547	0.0133061	0.0276043	yes
ICOS	7:14461176-14464698	AB-6	EC-6	OK	592.582	60.2199	-3.2987	2.32661	0.0199862	0.0396404	yes
HSPBAP1	7:28029671-28053404	AB-6	EC-6	OK	120.058	7.78014	-3.9478	2.73865	0.00616911	0.0139518	yes
STEAP3	7:30000505-30013950	AB-6	EC-6	OK	321.244	12.2992	-4.70704	2.5608	0.0104431	0.0222589	yes
RND3	7:36637832-36649920	AB-6	EC-6	OK	102.711	2.7229	-5.2373	3.37324	0.000742897	0.00217109	yes
UCK2	8:5787530-5804458	AB-6	EC-6	OK	189.778	17.175	-3.46593	2.44155	0.0146245	0.0299924	yes
ALG14	8:14074442-14095448	AB-6	EC-6	OK	99.2931	8.27292	-3.58523	2.46327	0.0137676	0.0284349	yes
ENSGALG00000021240	8:1179237-1184399	AB-6	EC-6	OK	181.02	2541.2	3.81129	-2.70357	0.00685999	0.0153367	yes
ENSGALG00000003022	8:4319930-4322529	AB-6	EC-6	OK	107.341	1.22885	-6.44874	3.25626	0.00112889	0.00313284	yes
HCCS	8:14024469-14029857	AB-6	EC-6	OK	135.756	8.12662	-4.06221	2.28871	0.0220963	0.0433125	yes
BTBD8	8:14948954-14971664	AB-6	EC-6	OK	165.371	13.1521	-3.65234	2.56431	0.0103382	0.0220577	yes
ERI3	8:21234124-21252301	AB-6	EC-6	OK	631.401	58.92	-3.42173	2.42086	0.0154839	0.0315801	yes
GNG12	8:29491116-29491985	AB-6	EC-6	OK	2564.3	87.9746	-4.86533	3.24153	0.00118891	0.003279	yes
ENSGALG00000021864	9:5747837-5750430	AB-6	EC-6	OK	219.42	18.8194	-3.54341	2.45553	0.0140675	0.0289833	yes
IRS1	9:10319389-10320451	AB-6	EC-6	OK	285.735	21.823	-3.71076	2.60691	0.00913626	0.0197592	yes
SLC12A9	9:16687437-16691827	AB-6	EC-6	OK	105.816	9.39142	-3.49408	2.44588	0.01445	0.0296767	yes
ENSGALG00000010056	W:213977-214196	AB-6	EC-6	OK	754.205	21.9936	-5.0998	3.03333	0.0024187	0.00610832	yes
SNX18	Z:15789723-15791277	AB-6	EC-6	OK	350.307	18.9215	-4.21052	2.31095	0.0208354	0.041131	yes
GZMA	Z:15998562-16002896	AB-6	EC-6	OK	13.0443	432.85	5.05238	-3.36181	0.000774327	0.00225069	yes
MAMDC2	Z:34554571-34621088	AB-6	EC-6	OK	91.4029	8.37708	-3.44772	2.4371	0.0148056	0.0303263	yes
SLCO6A1	Z:49126282-49215343	AB-6	EC-6	OK	3245.79	74.725	-5.44084	3.55362	0.000379963	0.00120014	yes
TMEM246	Z:63690250-63690979	AB-6	EC-6	OK	433.452	22.6977	-4.25525	2.33197	0.0197024	0.0391424	yes
SNX24	Z:73868112-73943885	AB-6	EC-6	OK	173.33	11.2232	-3.94896	2.37207	0.017689	0.0355728	yes
ENSGALG00000020561	Z:15898501-15922066	AB-6	EC-6	OK	86.5286	3.44167	-4.65199	2.52634	0.0115259	0.0243032	yes
ENSGALG00000023115	Z:53544879-53557333	AB-6	EC-6	OK	109.166	9.09553	-3.58523	2.37517	0.0175411	0.0353049	yes
RABL2B	1:99078-102964	AB-6	AB-3	OK	338.157	2.36847	-7.15759	7.71841	1.17684e-14	6.99887e-13	yes
LMF2	1:411337-412251	AB-6	AB-3	OK	1901.81	84.8443	-4.48642	2.92206	0.00347724	0.00840815	yes
AHCYL2	1:620421-637230	AB-6	AB-3	OK	292.897	15.7228	-4.21946	2.75684	0.00583631	0.0132799	yes
FAM40B	1:638901-647614	AB-6	AB-3	OK	3235.06	0.212151	-13.8964	7.305	2.77334e-13	9.31595e-12	yes
IBR/F	1:668690-716272	AB-6	AB-3	OK	1567.2	4.0699	-8.58898	6.17725	6.52263e-10	6.93656e-09	yes
MEST	1:850678-853738	AB-6	AB-3	OK	87.4161	2.09113	-5.38554	5.72436	1.03822e-08	8.11139e-08	yes
ENSGALG00000008153	1:887326-889991	AB-6	AB-3	OK	471.072	0.709099	-9.37574	8.61413	0	0	yes
SLC35B4	1:1217429-1229298	AB-6	AB-3	OK	186.073	10.9349	-4.08886	3.40198	0.000668996	0.00197858	yes
PODXL	1:2917203-2930361	AB-6	AB-3	OK	6504.24	0.40818	-13.9599	5.41685	6.06586e-08	4.02435e-07	yes
ENSGALG00000021900	1:3149177-3176452	AB-6	AB-3	OK	324.994	2.01579	-7.33292	7.52268	5.37348e-14	2.41032e-12	yes
K123	1:3268811-3278836	AB-6	AB-3	OK	831.079	2.84821	-8.18878	4.2148	2.5e-05	0.000103083	yes
RBM17	1:3324861-3337837	AB-6	AB-3	OK	953.185	10.5537	-6.49694	3.79494	0.000147681	0.00051612	yes
PFKFB3	1:3379335-3407613	AB-6	AB-3	OK	1618.87	4.23212	-8.57939	3.44542	0.000570174	0.00172083	yes
ENSGALG00000006905	1:4029904-4064449	AB-6	AB-3	OK	111.785	2.53111	-5.46481	4.5973	4.27991e-06	2.02747e-05	yes
GATA3	1:4344665-4365783	AB-6	AB-3	OK	4521.97	0.931201	-12.2456	3.7238	0.000196245	0.000665241	yes
CELF2	1:5841077-6074718	AB-6	AB-3	OK	0	39.8735	1e+09	1e+09	1.20302e-08	9.25522e-08	yes
ECHDC3	1:6317439-6322230	AB-6	AB-3	OK	203.633	9.84083	-4.37105	5.10448	3.31709e-07	1.91574e-06	yes
DHTKD1	1:6455824-6477933	AB-6	AB-3	OK	113.785	3.96059	-4.84446	5.37127	7.81829e-08	5.06603e-07	yes
CDC123	1:6525550-6560475	AB-6	AB-3	OK	633.533	14.7537	-5.42427	5.19235	2.07655e-07	1.24395e-06	yes
CAMK1D	1:6779792-6822975	AB-6	AB-3	OK	379.369	3.19855	-6.89004	7.29975	2.88214e-13	9.61748e-12	yes
PRPF18	1:7145910-7163885	AB-6	AB-3	OK	340.501	8.25016	-5.36709	3.74822	0.000178096	0.000609612	yes
HSPA14	1:7846689-7864411	AB-6	AB-3	OK	162.305	7.94554	-4.35242	3.34524	0.000822127	0.00237325	yes
C7ORF23	1:7904267-7909017	AB-6	AB-3	OK	192.165	1.20616	-7.31578	7.24753	4.24327e-13	1.32338e-11	yes
ENSGALG00000023764	1:11905044-11908454	AB-6	AB-3	OK	265.857	1.16777	-7.83075	6.05138	1.43614e-09	1.38967e-08	yes
SEMA3C	1:11988975-12047200	AB-6	AB-3	OK	256.944	0.488676	-9.03836	8.00841	1.11022e-15	9.90406e-14	yes
TMEM60	1:13471875-13472277	AB-6	AB-3	OK	1411.76	13.1896	-6.74195	7.39823	1.38112e-13	5.24122e-12	yes
PION	1:13645221-13689093	AB-6	AB-3	OK	149.359	1.66677	-6.48558	7.0266	2.11631e-12	5.04685e-11	yes
FGL2	1:13690260-13760794	AB-6	AB-3	OK	281.688	6.21627	-5.5019	3.3248	0.000884811	0.00253041	yes
ARMC10	1:13884449-13891606	AB-6	AB-3	OK	85.0051	3.51364	-4.59651	5.26592	1.39488e-07	8.62847e-07	yes
ENSGALG00000008227	1:13974400-13975053	AB-6	AB-3	OK	13111.3	542.627	-4.59471	5.36088	8.28197e-08	5.33476e-07	yes
LHFPL3	1:14445930-14608697	AB-6	AB-3	OK	843.503	0.214786	-11.9393	5.94182	2.81871e-09	2.51896e-08	yes
PUS7	1:14958640-14977706	AB-6	AB-3	OK	259.064	7.31093	-5.14711	3.42974	0.000604162	0.00181014	yes
PIK3CG	1:15390285-15418411	AB-6	AB-3	OK	432.808	11.0643	-5.28974	2.79604	0.00517331	0.0119392	yes
PRKAR2B	1:15505337-15523717	AB-6	AB-3	OK	129.311	3.05834	-5.40195	6.01856	1.7597e-09	1.66154e-08	yes
HBP1	1:15534422-15546613	AB-6	AB-3	OK	1333.39	19.883	-6.06743	5.03729	4.72167e-07	2.65198e-06	yes
DUS4L	1:15731462-15742139	AB-6	AB-3	OK	186.562	6.76524	-4.78537	5.56503	2.62109e-08	1.86973e-07	yes
CBLL1	1:15799778-15806215	AB-6	AB-3	OK	1152.14	19.3968	-5.89235	2.42136	0.0154626	0.0315389	yes
ERGIC2	1:15958358-15978064	AB-6	AB-3	OK	725.99	21.6788	-5.06559	2.90007	0.00373075	0.00894527	yes
ENSGALG00000023624	1:16114510-16169456	AB-6	AB-3	OK	240.474	8.00853	-4.9082	4.16066	3.17332e-05	0.000128152	yes
ABCD2	1:16351566-16403164	AB-6	AB-3	OK	935.392	19.7526	-5.56546	2.53665	0.0111919	0.0236824	yes
TPRKB	1:16878202-16881459	AB-6	AB-3	OK	282.98	5.23877	-5.75533	6.49738	8.17297e-11	1.13563e-09	yes
GTSE1	1:16897498-16905540	AB-6	AB-3	OK	86.5033	8.1448	-3.4088	4.11881	3.80826e-05	0.000151336	yes
GRAMD4	1:16933079-17013286	AB-6	AB-3	OK	220.603	2.91352	-6.24254	6.7591	1.38851e-11	2.46034e-10	yes
TBC1D22A	1:17245658-17422622	AB-6	AB-3	OK	541.489	11.764	-5.52448	2.53358	0.0112905	0.0238696	yes
ZBED4	1:20101240-20104759	AB-6	AB-3	OK	187.639	7.44787	-4.65499	3.04556	0.00232246	0.00589515	yes
CRELD2	1:20135936-20147463	AB-6	AB-3	OK	568.389	5.92222	-6.5846	6.43961	1.19778e-10	1.57503e-09	yes
TRABD	1:21614784-21653462	AB-6	AB-3	OK	337.996	14.2639	-4.56657	2.47838	0.013198	0.0274041	yes
SELO	1:21693531-21704160	AB-6	AB-3	OK	261.496	8.71709	-4.9068	5.30987	1.09701e-07	6.90698e-07	yes
WASL	1:23984615-24032879	AB-6	AB-3	OK	162.796	1.24725	-7.02817	7.46362	8.41549e-14	3.45551e-12	yes
NDUFA5	1:24083187-24088335	AB-6	AB-3	OK	274.986	10.4113	-4.72313	5.37592	7.61945e-08	4.95017e-07	yes
FAM3C	1:24998289-25026343	AB-6	AB-3	OK	390.718	24.651	-3.98641	2.84282	0.00447169	0.0104961	yes
TSPAN12	1:25256682-25302249	AB-6	AB-3	OK	229.248	6.44122	-5.15343	3.55609	0.000376411	0.00119007	yes
ANKRD62	1:26091171-26138404	AB-6	AB-3	OK	109.561	1.58471	-6.11137	6.66979	2.56171e-11	4.17081e-10	yes
TMEM168	1:28613741-28632749	AB-6	AB-3	OK	255.256	6.82686	-5.22458	3.62867	0.00028488	0.000927377	yes
ENSGALG00000023479	1:29900001-29900461	AB-6	AB-3	OK	73.3606	1.71858	-5.41572	3.13291	0.00173083	0.00456119	yes
THAP5	1:30222078-30228496	AB-6	AB-3	OK	121.672	3.87469	-4.97277	4.03911	5.36533e-05	0.000206894	yes
PNPLA8	1:30303462-30338086	AB-6	AB-3	OK	901.074	6.0705	-7.21369	5.85229	4.84859e-09	4.09681e-08	yes
PPHLN1	1:31361498-31430261	AB-6	AB-3	OK	585.496	2.77683	-7.72008	6.38084	1.76118e-10	2.20154e-09	yes
IRAK4	1:31853698-31865151	AB-6	AB-3	OK	205.727	8.01191	-4.68244	2.84749	0.00440661	0.0103622	yes
ANO6	1:32414161-32456915	AB-6	AB-3	OK	2876.18	0.42031	-12.7404	6.32435	2.54295e-10	3.04521e-09	yes
XRCC6BP1	1:33237936-33380274	AB-6	AB-3	OK	288.706	10.8712	-4.73102	3.75962	0.00017017	0.00058524	yes
SLC16A7	1:33896424-33925113	AB-6	AB-3	OK	116.425	9.94057	-3.54993	2.90667	0.00365295	0.0087827	yes
USP15	1:34739762-34802732	AB-6	AB-3	OK	611.039	15.7174	-5.28083	2.30342	0.021255	0.0418697	yes
TMEM5	1:35230652-35241467	AB-6	AB-3	OK	81.5086	5.47463	-3.89612	4.67635	2.92032e-06	1.42482e-05	yes
SRGAP1	1:35274634-35438542	AB-6	AB-3	OK	330.758	1.53492	-7.75147	4.32305	1.53887e-05	6.60935e-05	yes
TBK1	1:35504660-35525809	AB-6	AB-3	OK	661.95	19.8828	-5.05713	2.57431	0.0100441	0.0215017	yes
TBC1D30	1:35683130-35705926	AB-6	AB-3	OK	76.3882	1.60897	-5.56914	6.43043	1.27242e-10	1.65885e-09	yes
MSRB3	1:35852411-35930275	AB-6	AB-3	OK	149.438	0.167522	-9.80099	7.09553	1.28852e-12	3.34947e-11	yes
HELB	1:36284701-36297620	AB-6	AB-3	OK	243.363	3.89907	-5.96384	3.81327	0.000137138	0.000482519	yes
DYRK2	1:36769945-36780039	AB-6	AB-3	OK	292.309	7.98212	-5.19458	3.39324	0.000690716	0.00203437	yes
NUP107	1:37122934-37146446	AB-6	AB-3	OK	672.011	13.7756	-5.6083	2.56252	0.0103916	0.0221607	yes
SLC35E3	1:37147209-37150870	AB-6	AB-3	OK	2039.66	7.39503	-8.10756	6.35377	2.10098e-10	2.57163e-09	yes
MDM2	1:37168079-37179708	AB-6	AB-3	OK	2376.53	16.987	-7.12829	2.63903	0.00831431	0.0181671	yes
CPSF6	1:37256466-37282365	AB-6	AB-3	OK	638.368	16.9656	-5.2337	2.8506	0.00436371	0.0102736	yes
LYZ	1:37298006-37301735	AB-6	AB-3	OK	3731.98	104.498	-5.1584	2.44032	0.0146743	0.0300846	yes
FRS2	1:37322090-37368586	AB-6	AB-3	OK	971.224	11.4408	-6.40754	5.55394	2.79303e-08	1.98069e-07	yes
CCT2	1:37378124-37390599	AB-6	AB-3	OK	666.697	20.0085	-5.05835	2.78936	0.00528123	0.012156	yes
CNOT2	1:37653485-37692931	AB-6	AB-3	OK	445.335	7.56884	-5.87868	3.34798	0.000814022	0.00235254	yes
TMEM19	1:38279407-38291995	AB-6	AB-3	OK	430.512	8.93059	-5.59115	3.78095	0.000156234	0.000542716	yes
RAB21	1:38319478-38330549	AB-6	AB-3	OK	902.861	15.671	-5.84834	3.59463	0.000324855	0.00104236	yes
TBC1D15	1:38343470-38371464	AB-6	AB-3	OK	312.996	12.714	-4.62166	2.75981	0.00578346	0.0131756	yes
GLIPR1	1:39653592-39659097	AB-6	AB-3	OK	273.698	7.80709	-5.13165	5.93033	3.02332e-09	2.6792e-08	yes
ZDHHC17	1:40040138-40103584	AB-6	AB-3	OK	151.052	4.22626	-5.15952	3.8259	0.000130298	0.00046083	yes
NAV3	1:40623690-40799661	AB-6	AB-3	OK	183.772	8.63229	-4.41203	3.97447	7.05361e-05	0.000264676	yes
C12ORF26	1:42584316-42641078	AB-6	AB-3	OK	106.77	2.04767	-5.70437	6.47064	9.75915e-11	1.32368e-09	yes
TMTC3	1:44737388-44763477	AB-6	AB-3	OK	193.946	8.4781	-4.51577	3.08409	0.00204178	0.00526665	yes
ENSGALG00000023304	1:45885779-45898292	AB-6	AB-3	OK	189.563	1.05107	-7.49468	6.86574	6.61449e-12	1.31524e-10	yes
NUDT4	1:46703879-46724579	AB-6	AB-3	OK	858.144	8.84066	-6.60092	6.63713	3.19857e-11	5.05882e-10	yes
MRPL42	1:46764020-46767597	AB-6	AB-3	OK	748.403	49.952	-3.9052	3.14047	0.00168678	0.00446007	yes
SOCS2	1:46783617-46785293	AB-6	AB-3	OK	95.1952	1.53611	-5.95354	6.80595	1.00386e-11	1.87219e-10	yes
CRADD	1:46794799-46870618	AB-6	AB-3	OK	103.279	4.15537	-4.63543	5.28275	1.27261e-07	7.92908e-07	yes
SNAPC3	1:47138107-47139172	AB-6	AB-3	OK	515.244	4.55823	-6.82064	7.21145	5.53557e-13	1.64782e-11	yes
VEZT	1:47350865-47391085	AB-6	AB-3	OK	309.698	9.06038	-5.09514	2.67356	0.00750511	0.0166125	yes
SNRPF	1:47575081-47576169	AB-6	AB-3	OK	2051.76	25.0974	-6.35318	7.18038	6.95222e-13	2.00353e-11	yes
ELK3	1:47660631-47695088	AB-6	AB-3	OK	484.378	18.1188	-4.74057	2.51445	0.011922	0.025038	yes
NEDD1	1:47926746-47951591	AB-6	AB-3	OK	122.306	8.52825	-3.8421	2.63852	0.00832677	0.0181908	yes
SCYL2	1:49116307-49184189	AB-6	AB-3	OK	414.911	12.2552	-5.08133	2.49919	0.0124477	0.0260217	yes
ENS-1	1:49365610-49474229	AB-6	AB-3	OK	5663.52	9.91873	-9.15733	2.63126	0.0085069	0.0185442	yes
WBP11	1:49932156-49941409	AB-6	AB-3	OK	418.045	4.20184	-6.63649	6.65297	2.87244e-11	4.60613e-10	yes
H2A-VII	1:49943673-49944063	AB-6	AB-3	OK	193.366	15.9946	-3.59568	3.1917	0.00141437	0.00381915	yes
ENSGALG00000011747	1:49946003-49946660	AB-6	AB-3	OK	168.962	29.9839	-2.49444	2.23967	0.0251122	0.048471	yes
H4-I	1:49951469-49951781	AB-6	AB-3	OK	206.573	18.2056	-3.50419	3.00596	0.00264741	0.00661275	yes
H2B-VIII	1:49963487-49963868	AB-6	AB-3	OK	989.605	76.3723	-3.69573	3.02188	0.00251207	0.00631615	yes
H4-I	1:49971395-49972005	AB-6	AB-3	OK	125.181	9.62015	-3.70181	2.98606	0.00282597	0.00699821	yes
H2B-I	1:49976547-49976928	AB-6	AB-3	OK	932.684	107.713	-3.11419	2.56783	0.0102336	0.0218593	yes
H4-I	1:49990543-49990855	AB-6	AB-3	OK	290.576	22.7408	-3.67556	3.22385	0.00126478	0.00346137	yes
H3-I	1:49992146-49992557	AB-6	AB-3	OK	882.876	93.1414	-3.24472	2.6335	0.00845087	0.0184351	yes
H4-I	1:50010648-50010960	AB-6	AB-3	OK	290.576	22.7408	-3.67556	3.22385	0.00126478	0.00346137	yes
H2A-VII	1:50014825-50015215	AB-6	AB-3	OK	218.511	13.9204	-3.97244	3.50688	0.000453386	0.00140338	yes
ENSGALG00000011771	1:50026206-50026866	AB-6	AB-3	OK	212.724	33.5083	-2.66639	2.34997	0.0187749	0.0375028	yes
GGA.42226	1:50027274-50027595	AB-6	AB-3	OK	2051.05	39.7677	-5.68862	6.29982	2.97994e-10	3.48296e-09	yes
H2B-I	1:50028608-50028989	AB-6	AB-3	OK	924.468	103.97	-3.15246	2.60207	0.00926619	0.0200114	yes
HIST1H1C	1:50042929-50043699	AB-6	AB-3	OK	182.313	18.4882	-3.30174	2.57571	0.0100034	0.0214274	yes
H2B-V	1:50045031-50045412	AB-6	AB-3	OK	910.188	94.1486	-3.27315	2.71041	0.00671992	0.0150544	yes
APOLD1	1:50066358-50067036	AB-6	AB-3	OK	258.482	0.160227	-10.6557	5.18159	2.19997e-07	1.31208e-06	yes
DDX47	1:50074588-50083736	AB-6	AB-3	OK	260.094	7.44052	-5.12749	5.35287	8.65685e-08	5.55916e-07	yes
EMP1	1:50204483-50219284	AB-6	AB-3	OK	2597.91	51.3845	-5.65988	2.6512	0.00802052	0.0176086	yes
LUC7L2	1:51011942-51034693	AB-6	AB-3	OK	1140.09	14.9374	-6.25408	3.0718	0.00212774	0.00546037	yes
ENSGALG00000019325	1:51054121-51062216	AB-6	AB-3	OK	213.325	0.833221	-8.00014	8.40905	0	0	yes
POLDIP3	1:51064505-51078395	AB-6	AB-3	OK	532.426	12.7001	-5.38967	2.72254	0.00647827	0.0145694	yes
RRP7A	1:51082330-51085854	AB-6	AB-3	OK	415.092	12.296	-5.07717	3.61234	0.00030345	0.000981304	yes
NFAM1	1:51129563-51147389	AB-6	AB-3	OK	710.58	53.7677	-3.72419	2.62826	0.00858223	0.0186864	yes
TCF20	1:51231040-51268915	AB-6	AB-3	OK	303.041	8.68333	-5.12512	2.51548	0.0118871	0.0249757	yes
NDUFA6	1:51302363-51303913	AB-6	AB-3	OK	447.243	25.7553	-4.11812	3.49686	0.000470764	0.00145095	yes
NHP2L1	1:51431261-51433422	AB-6	AB-3	OK	940.955	31.487	-4.9013	3.00008	0.00269913	0.0067223	yes
DESI1	1:51451118-51462099	AB-6	AB-3	OK	313.228	9.71648	-5.01063	5.79525	6.82193e-09	5.56697e-08	yes
PMM1	1:51466742-51474583	AB-6	AB-3	OK	117.917	1.48135	-6.31471	3.42091	0.000624129	0.00186299	yes
POLR3H	1:51484203-51490022	AB-6	AB-3	OK	570.906	9.42454	-5.92069	6.14402	8.04601e-10	8.33027e-09	yes
PHF5A	1:51512447-51518444	AB-6	AB-3	OK	879.446	19.0398	-5.5295	3.60131	0.000316617	0.00101887	yes
TOB2	1:51523188-51530043	AB-6	AB-3	OK	438.657	6.29783	-6.12209	3.04111	0.00235711	0.00597205	yes
RANGAP1	1:51620376-51639709	AB-6	AB-3	OK	810.785	13.1107	-5.9505	2.59717	0.00939954	0.0202714	yes
CHADL	1:51641801-51643947	AB-6	AB-3	OK	337.515	0.387889	-9.76509	8.89945	0	0	yes
ST13	1:51793993-51813778	AB-6	AB-3	OK	691.197	20.2955	-5.08987	2.36212	0.0181708	0.0364396	yes
SLC25A17	1:51819071-51833191	AB-6	AB-3	OK	880.809	9.3494	-6.55781	3.09899	0.00194181	0.00504013	yes
RPS19BP1	1:52487149-52492934	AB-6	AB-3	OK	642.914	13.7222	-5.55004	3.82725	0.000129583	0.000458623	yes
CBX7	1:52670349-52682178	AB-6	AB-3	OK	282.858	2.12757	-7.05473	7.52593	5.24025e-14	2.36873e-12	yes
ENSGALG00000023145	1:52705621-52706109	AB-6	AB-3	OK	1286.86	19.1854	-6.06771	6.80653	9.99778e-12	1.8652e-10	yes
DNAL4	1:52722931-52727178	AB-6	AB-3	OK	488.073	11.899	-5.35819	5.58362	2.35568e-08	1.6985e-07	yes
JOSD1	1:52766371-52776968	AB-6	AB-3	OK	254.54	2.57884	-6.62503	7.25941	3.888e-13	1.23053e-11	yes
PLA2G6	1:52923070-52941240	AB-6	AB-3	OK	135.345	3.27227	-5.37021	4.01875	5.85072e-05	0.000223825	yes
C22ORF23	1:53016877-53020426	AB-6	AB-3	OK	323.724	1.16481	-8.11852	8.14371	4.44089e-16	4.65239e-14	yes
ANKRD54	1:53052914-53057263	AB-6	AB-3	OK	176.71	1.3486	-7.03378	7.43561	1.04139e-13	4.13553e-12	yes
LGALS2	1:53170095-53183024	AB-6	AB-3	OK	544.4	3.93649	-7.11162	7.57204	3.66374e-14	1.7729e-12	yes
CARD14	1:53203998-53214373	AB-6	AB-3	OK	461.026	0.153277	-11.5545	9.03369	0	0	yes
MFNG	1:53220172-53230848	AB-6	AB-3	OK	380.81	10.1017	-5.2364	3.78137	0.000155969	0.000541849	yes
IFT27	1:53623712-53636499	AB-6	AB-3	OK	82.4784	4.77106	-4.11163	4.76529	1.88585e-06	9.53374e-06	yes
FOXRED2	1:53722353-53730416	AB-6	AB-3	OK	372.428	8.80832	-5.40195	3.46044	0.000539287	0.00163734	yes
RBFOX2	1:53915550-54027099	AB-6	AB-3	OK	73.1708	2.25033	-5.02306	3.48706	0.000488371	0.00149881	yes
C22ORF28	1:55324398-55336739	AB-6	AB-3	OK	341.941	14.5812	-4.55156	2.94061	0.00327567	0.00797366	yes
CKAP4	1:55948268-55953356	AB-6	AB-3	OK	393.925	7.44597	-5.72532	5.91678	3.28305e-09	2.88406e-08	yes
NUAK1	1:55978527-56023413	AB-6	AB-3	OK	2687.53	15.2962	-7.45696	2.58146	0.00983847	0.0211135	yes
APPL2	1:56258042-56290351	AB-6	AB-3	OK	505.956	15.7987	-5.00113	2.77043	0.00559821	0.0128021	yes
SLC41A2	1:56371512-56420569	AB-6	AB-3	OK	203.402	1.25459	-7.34097	7.2162	5.34683e-13	1.6028e-11	yes
ENSGALG00000019303	1:56429722-56430425	AB-6	AB-3	OK	260.659	7.99487	-5.02694	5.92546	3.11418e-09	2.75181e-08	yes
C12ORF73	1:56752396-56752840	AB-6	AB-3	OK	2552.2	25.472	-6.64669	6.84632	7.57727e-12	1.47321e-10	yes
NT5DC3	1:56796991-56816926	AB-6	AB-3	OK	546.374	5.68976	-6.58538	6.50402	7.8201e-11	1.09406e-09	yes
CCDC53	1:57497741-57511550	AB-6	AB-3	OK	594.972	29.6228	-4.32804	3.11548	0.00183646	0.004803	yes
SYCP3	1:57610785-57620042	AB-6	AB-3	OK	366.817	4.40391	-6.38013	7.01588	2.28506e-12	5.37662e-11	yes
PARP12	1:57782786-57797640	AB-6	AB-3	OK	1054.79	7.17065	-7.20064	2.96704	0.00300681	0.00739367	yes
RAB19	1:58837489-58840992	AB-6	AB-3	OK	182.674	1.24191	-7.20057	7.35933	1.84741e-13	6.66057e-12	yes
TMEM178B	1:59296988-59316587	AB-6	AB-3	OK	620.395	1.63284	-8.56966	7.99848	1.33227e-15	1.15692e-13	yes
SSBP1	1:59410099-59415610	AB-6	AB-3	OK	401.833	14.8363	-4.7594	5.6242	1.8637e-08	1.37554e-07	yes
CREB3L2	1:59464722-59498779	AB-6	AB-3	OK	301.897	17.8411	-4.08078	2.77774	0.00547381	0.0125467	yes
YARS2	1:61035206-61040487	AB-6	AB-3	OK	150.289	2.35754	-5.99432	6.75111	1.46716e-11	2.582e-10	yes
FAM60A	1:61674909-61691012	AB-6	AB-3	OK	1092.3	11.8378	-6.52782	2.54651	0.0108805	0.0230937	yes
CAPRIN2	1:61708684-61740380	AB-6	AB-3	OK	92.9951	2.50283	-5.21552	5.85062	4.89735e-09	4.13361e-08	yes
IPO8	1:61744650-61788567	AB-6	AB-3	OK	149.045	6.50405	-4.51826	3.08798	0.0020152	0.00520713	yes
DDX11	1:62050810-62071083	AB-6	AB-3	OK	146.043	2.15378	-6.08337	6.53808	6.23135e-11	8.99874e-10	yes
CCDC77	1:62411996-62422479	AB-6	AB-3	OK	142.407	6.21822	-4.51738	5.21277	1.8604e-07	1.12508e-06	yes
ERC1	1:62686422-62866917	AB-6	AB-3	OK	312.142	8.78074	-5.15171	3.25208	0.00114562	0.0031734	yes
ADIPOR2	1:63061147-63101539	AB-6	AB-3	OK	961.773	13.833	-6.11951	3.17623	0.00149202	0.00400181	yes
BCL2L13	1:63951226-63984348	AB-6	AB-3	OK	243.512	15.0892	-4.0124	3.12998	0.00174816	0.00460098	yes
PEX26	1:64194830-64196211	AB-6	AB-3	OK	937.278	11.4898	-6.35006	6.96293	3.33267e-12	7.38067e-11	yes
USP18	1:64220834-64234791	AB-6	AB-3	OK	374.87	17.816	-4.39514	2.6392	0.00831016	0.0181584	yes
BPGM	1:64327917-64339518	AB-6	AB-3	OK	173.863	3.69337	-5.55687	5.67987	1.348e-08	1.0264e-07	yes
STRAP	1:65247565-65256698	AB-6	AB-3	OK	1653.59	36.7526	-5.49161	3.88659	0.000101661	0.000368556	yes
DERA	1:65258312-65312760	AB-6	AB-3	OK	642.015	50.7365	-3.66151	2.25387	0.0242043	0.0469198	yes
PLEKHA5	1:66611602-66682430	AB-6	AB-3	OK	190.44	4.16821	-5.51377	3.63555	0.000277389	0.000906097	yes
AEBP2	1:66720114-66749141	AB-6	AB-3	OK	204.271	9.86349	-4.37224	3.43787	0.000586317	0.00176295	yes
PYROXD1	1:67455693-67470733	AB-6	AB-3	OK	162.289	7.41737	-4.45151	5.11802	3.08758e-07	1.7942e-06	yes
GOLT1B	1:67498756-67504780	AB-6	AB-3	OK	532.871	29.1264	-4.19338	3.6594	0.000252809	0.00083419	yes
BCAT1	1:67517078-67576510	AB-6	AB-3	OK	623.911	46.8505	-3.7352	2.23631	0.0253318	0.0488465	yes
KIAA0528	1:68670982-68737025	AB-6	AB-3	OK	255.239	11.4254	-4.48153	2.77541	0.0055132	0.0126282	yes
LRMP	1:69321435-69331574	AB-6	AB-3	OK	1114.04	4.03845	-8.10778	6.59481	4.25795e-11	6.45857e-10	yes
FGFR1OP2	1:70147464-70158772	AB-6	AB-3	OK	1527.51	4.79024	-8.31687	4.78861	1.67938e-06	8.55924e-06	yes
MED21	1:70182039-70188989	AB-6	AB-3	OK	1220.54	11.5138	-6.72801	6.55028	5.74307e-11	8.38293e-10	yes
STK38L	1:70241341-70284682	AB-6	AB-3	OK	2199.63	11.5154	-7.57756	3.05298	0.00226581	0.00576822	yes
ARNTL2	1:70297388-70333506	AB-6	AB-3	OK	127.899	3.18796	-5.32622	5.79985	6.63759e-09	5.43086e-08	yes
ENSGALG00000014164	1:70672045-70684062	AB-6	AB-3	OK	1630.42	2.32908	-9.45127	8.0743	6.66134e-16	6.49498e-14	yes
TSPO	1:70697759-70701999	AB-6	AB-3	OK	1548.86	41.5298	-5.22091	2.77797	0.00547	0.0125398	yes
PNPLA3	1:71256654-71269051	AB-6	AB-3	OK	658.966	14.3557	-5.52051	5.49932	3.81263e-08	2.63614e-07	yes
SAMM50	1:71270638-71288781	AB-6	AB-3	OK	263.36	14.883	-4.14529	2.9275	0.00341699	0.00827976	yes
PARVG	1:71356448-71376868	AB-6	AB-3	OK	129.002	1.34342	-6.58534	7.24454	4.33875e-13	1.34523e-11	yes
PRR5	1:71888374-71975018	AB-6	AB-3	OK	319.714	2.56004	-6.96447	4.60225	4.17958e-06	1.98338e-05	yes
FBLN1	1:72638879-72721710	AB-6	AB-3	OK	156.172	0.380001	-8.68292	8.37889	0	0	yes
BCL2L14	1:73946253-73952764	AB-6	AB-3	OK	103.723	3.74238	-4.79264	5.57154	2.52504e-08	1.80853e-07	yes
CREBL2	1:74297977-74312630	AB-6	AB-3	OK	559.161	8.38562	-6.0592	6.54827	5.82072e-11	8.47734e-10	yes
CDKN1B	1:74445070-74447141	AB-6	AB-3	OK	1461.63	18.864	-6.27581	3.87662	0.000105918	0.00038243	yes
MRPS35	1:74631097-74653515	AB-6	AB-3	OK	87.3579	7.88731	-3.46933	3.10656	0.00189278	0.00492944	yes
KLHDC5	1:74680693-74695750	AB-6	AB-3	OK	106.572	3.74592	-4.83036	5.70913	1.13557e-08	8.79356e-08	yes
NDUFA9	1:75728372-75748025	AB-6	AB-3	OK	455.455	26.1192	-4.12413	2.91519	0.00355467	0.00857838	yes
CDKN1B	1:76856977-76857397	AB-6	AB-3	OK	5462.37	47.2475	-6.85315	3.77932	0.000157257	0.000545948	yes
CASR	1:79811525-79856713	AB-6	AB-3	OK	163.849	0.0412331	-11.9563	3.79667	0.000146652	0.000512798	yes
CSTB	1:79861319-79865661	AB-6	AB-3	OK	929.137	31.9068	-4.86396	3.08759	0.00201784	0.0052131	yes
FAM162A	1:79899863-79909725	AB-6	AB-3	OK	227.515	7.77132	-4.87165	3.97644	6.99556e-05	0.000262793	yes
FBXO40	1:79996527-80001904	AB-6	AB-3	OK	83.8918	0.640393	-7.03343	7.53267	4.9738e-14	2.27138e-12	yes
TAPBPL	1:80009261-80018519	AB-6	AB-3	OK	946.028	10.2521	-6.52789	2.42313	0.0153875	0.0314008	yes
NCAPD2	1:80056620-80080659	AB-6	AB-3	OK	98.6512	9.62107	-3.35807	2.34627	0.0189621	0.0378354	yes
CD4	1:80360876-80373479	AB-6	AB-3	OK	503.4	0.233107	-11.0765	7.53638	4.84057e-14	2.22057e-12	yes
USP5	1:80414292-80430245	AB-6	AB-3	OK	199.108	13.3211	-3.90176	2.65013	0.00804609	0.0176588	yes
ENO2	1:80444834-80454069	AB-6	AB-3	OK	113.02	11.0732	-3.35143	2.66582	0.00768009	0.0169489	yes
ATN1	1:80475819-80483427	AB-6	AB-3	OK	170.974	6.54874	-4.70642	4.71748	2.38782e-06	1.18504e-05	yes
C12ORF57	1:80485023-80485889	AB-6	AB-3	OK	1455.82	9.69961	-7.22969	7.10888	1.16995e-12	3.07942e-11	yes
EMG1	1:80514264-80516502	AB-6	AB-3	OK	474.318	3.75674	-6.98023	7.5117	5.83977e-14	2.57787e-12	yes
C1S	1:80541032-80550133	AB-6	AB-3	OK	179.418	0.803477	-7.80285	7.92698	2.22045e-15	1.77816e-13	yes
CLSTN3	1:80568010-80583782	AB-6	AB-3	OK	174.402	9.23729	-4.2388	2.87761	0.00400696	0.00952616	yes
ENSGALG00000014750	1:81183458-81184151	AB-6	AB-3	OK	255.474	0.30717	-9.69993	7.30366	2.79998e-13	9.38843e-12	yes
GDAP2	1:82323774-82346812	AB-6	AB-3	OK	424.302	11.7219	-5.17782	3.33241	0.000860988	0.00247048	yes
DUSP12	1:82395460-82399363	AB-6	AB-3	OK	309.831	3.31893	-6.54462	6.95475	3.53184e-12	7.74615e-11	yes
NAT13	1:82436926-82459859	AB-6	AB-3	OK	399.245	9.88552	-5.33582	2.80246	0.00507147	0.0117313	yes
ENSGALG00000022894	1:82606222-82610135	AB-6	AB-3	OK	79.1146	3.81083	-4.37577	4.93982	7.81965e-07	4.23225e-06	yes
METTL16	1:82691394-82705807	AB-6	AB-3	OK	372.414	5.84501	-5.99356	6.00602	1.90127e-09	1.77964e-08	yes
ENSGALG00000021896	1:83031517-83034936	AB-6	AB-3	OK	195.996	5.82729	-5.07185	4.42388	9.69419e-06	4.32278e-05	yes
COX17	1:83477670-83478688	AB-6	AB-3	OK	12969.1	340.204	-5.25254	4.17718	2.95146e-05	0.000119875	yes
B4GALT4	1:83941313-83953142	AB-6	AB-3	OK	104.103	5.93497	-4.13263	4.89448	9.85671e-07	5.24112e-06	yes
ENSGALG00000019241	1:84043262-84053123	AB-6	AB-3	OK	474.837	13.4482	-5.14195	5.85751	4.6986e-09	3.98309e-08	yes
ZBTB20	1:86177170-86259669	AB-6	AB-3	OK	91.9012	3.39642	-4.758	3.7851	0.000153644	0.000534589	yes
GPR15	1:86516262-86517333	AB-6	AB-3	OK	100.99	0.157722	-9.32261	6.24485	4.24219e-10	4.74617e-09	yes
C3ORF17	1:86721609-86726451	AB-6	AB-3	OK	578.507	2.38109	-7.92457	7.80414	5.9952e-15	3.99991e-13	yes
C1ORF114	1:86997800-87008087	AB-6	AB-3	OK	81.4307	0.853323	-6.57634	7.24702	4.26104e-13	1.32775e-11	yes
NME7	1:87015644-87088484	AB-6	AB-3	OK	672.864	4.41117	-7.25301	7.25517	4.01235e-13	1.26449e-11	yes
IFNG	1:87329806-87334160	AB-6	AB-3	OK	208.693	0.0660668	-11.6252	5.80871	6.29546e-09	5.18302e-08	yes
TTF2	1:87471705-87490838	AB-6	AB-3	OK	76.5099	5.44402	-3.8129	2.95776	0.00309888	0.00759264	yes
ENSGALG00000021895	1:87505897-87511229	AB-6	AB-3	OK	183.198	0.238497	-9.58522	7.55932	4.04121e-14	1.91635e-12	yes
ENSGALG00000022878	1:87512909-87513253	AB-6	AB-3	OK	1002.51	1.19646	-9.71063	5.77364	7.75782e-09	6.24497e-08	yes
GGA.21154	1:87536847-87541036	AB-6	AB-3	OK	236.63	1.9231	-6.94306	5.06124	4.16536e-07	2.36184e-06	yes
ST3GAL6	1:87546595-87589096	AB-6	AB-3	OK	1696.69	9.90949	-7.41969	2.26187	0.0237053	0.0460561	yes
DCBLD2	1:87868802-87911040	AB-6	AB-3	OK	83.7058	2.96652	-4.81848	5.43689	5.42194e-08	3.63358e-07	yes
FILIP1L	1:87933744-88163580	AB-6	AB-3	OK	76.268	7.2571	-3.39361	2.36379	0.0180888	0.0362949	yes
TBC1D23	1:88163770-88194912	AB-6	AB-3	OK	231.964	5.9674	-5.28066	3.26446	0.00109675	0.00305446	yes
TFG	1:88310413-88326797	AB-6	AB-3	OK	424.218	20.5349	-4.36865	2.89677	0.00377024	0.0090267	yes
ENSGALG00000015324	1:88650563-88651196	AB-6	AB-3	OK	81.5893	0.840896	-6.60031	5.89803	3.6786e-09	3.19568e-08	yes
RG9MTD1	1:88656137-88657103	AB-6	AB-3	OK	1003.43	16.6429	-5.91389	5.83176	5.48472e-09	4.57312e-08	yes
PCNP	1:88658514-88668068	AB-6	AB-3	OK	1380.77	8.99544	-7.26206	5.35586	8.5151e-08	5.47362e-07	yes
CEP97	1:88697998-88708455	AB-6	AB-3	OK	137.283	1.24619	-6.78348	7.33449	2.22489e-13	7.75001e-12	yes
NXPE3	1:88718297-88734816	AB-6	AB-3	OK	284.986	2.42994	-6.87383	7.12511	1.04006e-12	2.79375e-11	yes
NFKBIZ	1:88744249-88760600	AB-6	AB-3	OK	2087.1	7.37598	-8.14445	2.45513	0.0140834	0.0290116	yes
BBX	1:90562495-90684399	AB-6	AB-3	OK	455.75	20.4065	-4.48114	2.39858	0.0164586	0.0333592	yes
ENSGALG00000022872	1:90689225-90689959	AB-6	AB-3	OK	693.523	17.7861	-5.28512	6.12509	9.0635e-10	9.24847e-09	yes
HHLA2	1:90764246-90775763	AB-6	AB-3	OK	804.383	22.0056	-5.19194	4.91848	8.72167e-07	4.67876e-06	yes
ENSGALG00000015394	1:91976843-91982820	AB-6	AB-3	OK	6399.63	61.4366	-6.70275	7.1987	6.07958e-13	1.78537e-11	yes
ENSGALG00000022866	1:92067362-92099427	AB-6	AB-3	OK	344.278	1.83374	-7.55265	7.80747	5.77316e-15	3.90331e-13	yes
C3ORF38	1:92105426-92111834	AB-6	AB-3	OK	297.482	2.51282	-6.88735	7.52178	5.39568e-14	2.41833e-12	yes
ARL6	1:94461210-94464112	AB-6	AB-3	OK	280.843	14.6234	-4.26342	3.03894	0.00237409	0.00600972	yes
ENSGALG00000015429	1:94498073-94519601	AB-6	AB-3	OK	238.026	14.0371	-4.0838	3.59878	0.000319715	0.00102789	yes
CD247	1:94935254-94985510	AB-6	AB-3	OK	1282.55	0.840268	-10.5759	8.25565	2.22045e-16	2.66245e-14	yes
IGSF3	1:95504776-95586161	AB-6	AB-3	OK	106.505	5.13239	-4.37514	3.25239	0.00114441	0.00317036	yes
GBE1	1:98487481-98670065	AB-6	AB-3	OK	242.943	12.9279	-4.23206	4.52208	6.12353e-06	2.82544e-05	yes
RBM11	1:101434294-101437928	AB-6	AB-3	OK	221.44	6.15475	-5.16907	5.98818	2.12197e-09	1.96079e-08	yes
ABCC2	1:101440725-101473589	AB-6	AB-3	OK	106.956	10.0389	-3.41335	2.44626	0.0144346	0.0296495	yes
ENSGALG00000019198	1:102273159-102458996	AB-6	AB-3	OK	217.883	0.141784	-10.5856	5.32805	9.92725e-08	6.30359e-07	yes
CXADR	1:102730966-102747798	AB-6	AB-3	OK	200.779	0.613275	-8.35485	8.10826	4.44089e-16	4.65239e-14	yes
ENSGALG00000021740	1:104452568-104460312	AB-6	AB-3	OK	377575	1693.28	-7.8008	21.1896	0	0	yes
ENSGALG00000015741	1:105247340-105248179	AB-6	AB-3	OK	110.285	1.5435	-6.15889	6.4315	1.2635e-10	1.64905e-09	yes
N6AMT1	1:107402073-107404747	AB-6	AB-3	OK	143.564	2.3191	-5.95199	6.44857	1.1291e-10	1.4989e-09	yes
USP16	1:107436258-107460290	AB-6	AB-3	OK	348.665	12.9689	-4.74871	2.5499	0.0107753	0.0228933	yes
SON	1:108849686-108885405	AB-6	AB-3	OK	1057.07	21.9649	-5.58872	2.83578	0.0045714	0.0107053	yes
SLC5A3	1:109118346-109118913	AB-6	AB-3	OK	2072.66	25.3698	-6.35222	6.34742	2.18955e-10	2.66858e-09	yes
MRPS6	1:109135662-109152964	AB-6	AB-3	OK	353.649	26.4069	-3.74333	2.57745	0.00995335	0.0213304	yes
KCNE2	1:109293994-109294360	AB-6	AB-3	OK	71.6919	9.75403	-2.87774	2.74073	0.00613031	0.0138753	yes
FAM165A	1:109304878-109305040	AB-6	AB-3	OK	3063.33	163.771	-4.22535	4.81642	1.46154e-06	7.52766e-06	yes
GGA.18911	1:109468991-109472688	AB-6	AB-3	OK	3900.59	20.876	-7.5457	6.97296	3.1033e-12	6.95725e-11	yes
CBR1	1:110028119-110033816	AB-6	AB-3	OK	609.108	39.4314	-3.94928	2.55707	0.0105558	0.0224707	yes
MORC3	1:110089173-110116963	AB-6	AB-3	OK	1043.05	7.41974	-7.13523	2.35577	0.0184844	0.0369848	yes
CHAF1B	1:110117274-110134823	AB-6	AB-3	OK	61.5489	8.79255	-2.80738	2.37294	0.0176471	0.0354975	yes
DYRK1A	1:110615527-110636267	AB-6	AB-3	OK	1980.98	19.0862	-6.69754	2.3497	0.0187886	0.0375248	yes
ETS2	1:111258336-111265467	AB-6	AB-3	OK	1225.26	7.74262	-7.30605	3.79192	0.000149486	0.000521723	yes
ABCG1	1:112741950-112794662	AB-6	AB-3	OK	175.082	3.09842	-5.82035	4.35438	1.33443e-05	5.7983e-05	yes
UBASH3A	1:112848816-112866703	AB-6	AB-3	OK	852.384	0.79523	-10.0659	7.83417	4.66294e-15	3.29079e-13	yes
SLC37A1	1:112897890-112930626	AB-6	AB-3	OK	369.431	11.3928	-5.01911	5.33249	9.68738e-08	6.1636e-07	yes
NDUFV3	1:113023065-113026694	AB-6	AB-3	OK	672.17	19.7816	-5.0866	3.54973	0.00038563	0.00121614	yes
PKNOX1	1:113058138-113085443	AB-6	AB-3	OK	322.822	5.14797	-5.97059	6.26189	3.8034e-10	4.31256e-09	yes
PDXK	1:113537859-113573667	AB-6	AB-3	OK	565.687	47.6349	-3.56991	2.55399	0.0106496	0.0226492	yes
AGPAT3	1:113734821-113749160	AB-6	AB-3	OK	302.986	6.77952	-5.48192	6.0231	1.71105e-09	1.62059e-08	yes
ENSGALG00000007449	1:113787752-113794104	AB-6	AB-3	OK	711.305	5.42526	-7.03463	7.51899	5.52891e-14	2.46611e-12	yes
ENSGALG00000022804	1:113803857-113807544	AB-6	AB-3	OK	513.216	13.7951	-5.21734	4.04748	5.17712e-05	0.000200297	yes
ENSGALG00000022803	1:113808725-113810168	AB-6	AB-3	OK	1584.64	27.782	-5.83386	6.40654	1.4886e-10	1.89903e-09	yes
CXORF36	1:114371798-114388492	AB-6	AB-3	OK	389.528	0.0543171	-12.808	6.2766	3.4605e-10	3.96991e-09	yes
FUNDC1	1:114588673-114603388	AB-6	AB-3	OK	326.059	6.70599	-5.60354	4.23436	2.29205e-05	9.51762e-05	yes
DYNLT3	1:116702730-116707966	AB-6	AB-3	OK	417.597	41.2467	-3.33976	2.61691	0.00887289	0.0192488	yes
TAB3	1:119178961-119192197	AB-6	AB-3	OK	773.941	26.0795	-4.89124	2.39679	0.0165395	0.0335036	yes
CXORF21	1:119288622-119289492	AB-6	AB-3	OK	2870.32	12.6908	-7.82129	3.46871	0.000522971	0.00159247	yes
KLHL15	1:121703649-121714115	AB-6	AB-3	OK	263.031	2.70438	-6.6038	4.18797	2.81466e-05	0.000114781	yes
APOO	1:121733602-121760607	AB-6	AB-3	OK	469.888	13.6047	-5.11014	5.70276	1.17882e-08	9.0885e-08	yes
ACOT9	1:121778540-121798313	AB-6	AB-3	OK	579.647	5.38652	-6.74968	6.31252	2.74523e-10	3.24998e-09	yes
CXORF23	1:123401478-123415106	AB-6	AB-3	OK	338.929	3.97887	-6.41248	7.12746	1.02229e-12	2.75603e-11	yes
GPR64	1:123842167-123863414	AB-6	AB-3	OK	78.9134	0.0305449	-11.3351	6.66697	2.61138e-11	4.24298e-10	yes
PHKA2	1:123866427-123904275	AB-6	AB-3	OK	165.118	8.2597	-4.32127	2.85011	0.00437046	0.0102878	yes
PIGA	1:125514500-125523790	AB-6	AB-3	OK	622.064	1.98635	-8.2908	3.33251	0.00086066	0.00246966	yes
ASB11	1:125527661-125539456	AB-6	AB-3	OK	160.224	0	-1e+09	-1e+09	0.0232208	0.0452254	yes
ASB9	1:125552593-125565912	AB-6	AB-3	OK	93.3065	0.72652	-7.00483	7.33844	2.16049e-13	7.56125e-12	yes
GEMIN8	1:126207686-126234691	AB-6	AB-3	OK	161.979	6.48842	-4.64179	5.42631	5.75315e-08	3.83473e-07	yes
TRAPPC2	1:126388986-126394651	AB-6	AB-3	OK	364.209	11.4211	-4.99499	5.2299	1.696e-07	1.03319e-06	yes
ARHGAP6	1:127872310-127935950	AB-6	AB-3	OK	465.798	1.77157	-8.03854	4.61059	4.01535e-06	1.91241e-05	yes
GPR143	1:128971288-128989048	AB-6	AB-3	OK	282.467	0.0689291	-12.0007	5.96704	2.41595e-09	2.19935e-08	yes
ENSGALG00000021892	1:129234745-129247593	AB-6	AB-3	OK	324.182	0.197374	-10.6817	6.70717	1.98437e-11	3.34702e-10	yes
HDHD1	1:130453763-130518364	AB-6	AB-3	OK	116.151	10.2652	-3.50017	3.01154	0.00259928	0.00650702	yes
ENSGALG00000022781	1:132167868-132169166	AB-6	AB-3	OK	72.1267	0.469451	-7.26342	3.39909	0.000676101	0.00199699	yes
PRKX	1:132169226-132226302	AB-6	AB-3	OK	549.883	11.5965	-5.56736	6.05617	1.39404e-09	1.35364e-08	yes
DHRSX	1:132779440-132944324	AB-6	AB-3	OK	238.053	13.869	-4.10135	3.28799	0.00100905	0.002842	yes
P2RY8	1:133187191-133213127	AB-6	AB-3	OK	1568.83	14.6588	-6.74178	5.53322	3.14397e-08	2.21052e-07	yes
ASMTL	1:133224451-133252436	AB-6	AB-3	OK	203.338	21.7617	-3.22402	2.39061	0.0168205	0.034006	yes
CRLF2	1:133397370-133405514	AB-6	AB-3	OK	75.3621	0.160497	-8.87515	5.94208	2.81426e-09	2.51547e-08	yes
PPP2R3B	1:134064582-134114453	AB-6	AB-3	OK	92	0.156741	-9.1971	8.24148	2.22045e-16	2.66245e-14	yes
TUBGCP5	1:134465047-134487294	AB-6	AB-3	OK	511.604	5.02621	-6.66941	5.55684	2.74703e-08	1.95168e-07	yes
ATP10A	1:135803284-135913735	AB-6	AB-3	OK	102.183	1.40886	-6.18048	4.34093	1.41884e-05	6.13413e-05	yes
UBE3A	1:136000660-136049838	AB-6	AB-3	OK	680.363	6.92844	-6.61763	2.71948	0.00653844	0.0146896	yes
UNC50	1:136431658-136435554	AB-6	AB-3	OK	403.837	15.4568	-4.70746	3.56596	0.000362523	0.00115104	yes
LIPT1	1:136629461-136630583	AB-6	AB-3	OK	165.329	2.52879	-6.03075	6.89006	5.57687e-12	1.13636e-10	yes
MRPL30	1:136639287-136641672	AB-6	AB-3	OK	655.822	10.4523	-5.97141	6.79905	1.05314e-11	1.94774e-10	yes
PDCL3	1:137296849-137302509	AB-6	AB-3	OK	1192.17	10.3605	-6.84635	3.74976	0.000177001	0.0006062	yes
C2ORF29	1:137583459-137593959	AB-6	AB-3	OK	2805.51	26.096	-6.74829	2.4003	0.0163818	0.0332194	yes
IL1RL2	1:138039833-138053899	AB-6	AB-3	OK	485.919	0.796696	-9.25247	4.61293	3.97026e-06	1.89272e-05	yes
SLC9A2	1:138232027-138264104	AB-6	AB-3	OK	60.8274	15.7378	-1.95049	2.36048	0.0182512	0.0365791	yes
C1H2ORF49	1:139399184-139413864	AB-6	AB-3	OK	151.323	3.51387	-5.42843	3.60506	0.000312076	0.00100569	yes
NCK2	1:139551604-139634106	AB-6	AB-3	OK	4195.25	6.99785	-9.22763	4.52677	5.98909e-06	2.76789e-05	yes
C2ORF40	1:139693546-139697501	AB-6	AB-3	OK	133.321	0	-1e+09	-1e+09	0.0220515	0.0432391	yes
SLC5A7	1:140322893-140343857	AB-6	AB-3	OK	367.032	3.20866	-6.83779	5.46209	4.70562e-08	3.1926e-07	yes
GAS6	1:141415377-141437316	AB-6	AB-3	OK	279.969	14.1135	-4.31012	2.91145	0.00359752	0.00866825	yes
DCUN1D2	1:141619686-141638783	AB-6	AB-3	OK	500.704	7.39674	-6.08093	4.16737	3.08139e-05	0.000124711	yes
GRTP1	1:141693883-141723736	AB-6	AB-3	OK	92.9912	0.833463	-6.80183	6.91697	4.61409e-12	9.71344e-11	yes
TUBGCP3	1:142174288-142213845	AB-6	AB-3	OK	253.593	8.79535	-4.84963	3.09942	0.00193899	0.00503408	yes
ENSGALG00000022768	1:143373163-143374686	AB-6	AB-3	OK	242.924	1.87104	-7.02052	7.0011	2.53952e-12	5.87211e-11	yes
CARKD	1:143378211-143422640	AB-6	AB-3	OK	273.505	12.1781	-4.4892	3.47958	0.000502201	0.00153629	yes
ING1	1:143467049-143467757	AB-6	AB-3	OK	3044.69	19.2234	-7.30729	6.2161	5.09669e-10	5.58691e-09	yes
ARHGEF7	1:143564233-143671289	AB-6	AB-3	OK	358.585	8.91131	-5.33053	3.09287	0.00198233	0.0051313	yes
LIG4	1:144394048-144397680	AB-6	AB-3	OK	218.056	1.39381	-7.28952	7.13766	9.49241e-13	2.58986e-11	yes
ARGLU1	1:145236645-145246854	AB-6	AB-3	OK	807.52	19.276	-5.38862	2.88411	0.00392516	0.00935588	yes
EFNB2	1:145254085-145295087	AB-6	AB-3	OK	63.5715	6.5591	-3.27681	3.78466	0.000153922	0.000535488	yes
KDELC1	1:147004630-147015242	AB-6	AB-3	OK	72.2238	3.25368	-4.47233	5.31273	1.07992e-07	6.8082e-07	yes
METTL21C	1:147053673-147060668	AB-6	AB-3	OK	95.8121	5.11385	-4.22773	5.00194	5.67568e-07	3.14726e-06	yes
TMTC4	1:148105474-148156877	AB-6	AB-3	OK	375.821	2.58323	-7.18472	6.93772	3.98481e-12	8.59712e-11	yes
A2LD1	1:148192309-148192777	AB-6	AB-3	OK	242.885	3.96696	-5.93609	6.26756	3.66753e-10	4.17596e-09	yes
ENSGALG00000022751	1:148748571-148749498	AB-6	AB-3	OK	113.017	0.672619	-7.39253	7.14383	9.07718e-13	2.49618e-11	yes
DOCK9	1:148900199-149005232	AB-6	AB-3	OK	79.9751	2.48975	-5.00548	3.39267	0.00069214	0.00203808	yes
STK24	1:149053926-149110077	AB-6	AB-3	OK	876.038	7.06071	-6.95504	3.62396	0.00029013	0.000942865	yes
TGDS	1:150665329-150677489	AB-6	AB-3	OK	122.488	2.24562	-5.76938	6.62361	3.5052e-11	5.47594e-10	yes
ENSGALG00000024439	1:152931012-152936615	AB-6	AB-3	OK	330.755	3.48305	-6.56927	6.69634	2.13707e-11	3.56991e-10	yes
FBXL3	1:158527886-158540726	AB-6	AB-3	OK	983.236	4.84097	-7.6661	6.9049	5.02398e-12	1.04088e-10	yes
ENSGALG00000016918	1:158564656-158569419	AB-6	AB-3	OK	1358.68	46.1159	-4.8808	2.84868	0.00439004	0.010328	yes
COMMD6	1:159150698-159155948	AB-6	AB-3	OK	124.732	2.77638	-5.48948	6.41107	1.44504e-10	1.85068e-09	yes
TBC1D4	1:159168503-159276017	AB-6	AB-3	OK	1094.48	3.89926	-8.13283	2.86928	0.00411407	0.00975242	yes
DIS3	1:160316602-160337532	AB-6	AB-3	OK	104.188	4.1421	-4.65268	3.51833	0.000434266	0.00135081	yes
MZT1	1:160366230-160370918	AB-6	AB-3	OK	75.7893	7.26367	-3.38322	4.02807	5.62359e-05	0.000215962	yes
WBP4	1:170109126-170131044	AB-6	AB-3	OK	205.928	4.73425	-5.44286	3.20223	0.00136369	0.00369946	yes
NAA16	1:170164555-170217436	AB-6	AB-3	OK	1240.55	5.57398	-7.79805	2.85127	0.00435446	0.010256	yes
DGKH	1:170566068-170640955	AB-6	AB-3	OK	701.999	1.24075	-9.14412	7.05976	1.66778e-12	4.15647e-11	yes
ENSGALG00000016960	1:170678775-170688549	AB-6	AB-3	OK	476.959	8.53463	-5.80439	5.91842	3.25044e-09	2.85881e-08	yes
TNFSF11	1:170792264-170805727	AB-6	AB-3	OK	93.4839	1.86687	-5.64602	4.76792	1.86136e-06	9.41764e-06	yes
DNAJC15	1:171000588-171024889	AB-6	AB-3	OK	384.128	30.6878	-3.64585	2.87907	0.00398845	0.009486	yes
KIAA1704	1:171909503-171924290	AB-6	AB-3	OK	334.959	3.67885	-6.50858	6.72827	1.71692e-11	2.95053e-10	yes
GTF2F2	1:171947609-172038360	AB-6	AB-3	OK	1071.8	8.18002	-7.03371	6.12404	9.12319e-10	9.29998e-09	yes
SLC25A30	1:172060691-172069519	AB-6	AB-3	OK	485.82	19.1314	-4.66641	3.12111	0.00180173	0.00472453	yes
COG3	1:172070400-172101047	AB-6	AB-3	OK	154.254	2.61793	-5.88074	4.27904	1.87703e-05	7.93119e-05	yes
NUDT15	1:172966845-172967818	AB-6	AB-3	OK	101.378	4.744	-4.41749	4.96932	6.71888e-07	3.67966e-06	yes
SETDB2	1:173503639-173523322	AB-6	AB-3	OK	147.287	5.29491	-4.79788	2.97695	0.00291135	0.00718611	yes
PHF11	1:173529992-173544904	AB-6	AB-3	OK	593.69	7.58661	-6.29011	3.86447	0.00011133	0.000399956	yes
ARL11	1:173571694-173572276	AB-6	AB-3	OK	239.396	11.1276	-4.42718	3.90528	9.4117e-05	0.000343797	yes
TRIM13	1:173676364-173677597	AB-6	AB-3	OK	380.106	1.14475	-8.37522	8.34188	0	0	yes
KCNRG	1:173679188-173679779	AB-6	AB-3	OK	994.753	0.892721	-10.1219	8.93879	0	0	yes
ENSGALG00000017013	1:173732827-173736750	AB-6	AB-3	OK	1387.81	5.84993	-7.89018	7.99322	1.33227e-15	1.15692e-13	yes
ENSGALG00000022732	1:173877161-173910687	AB-6	AB-3	OK	8208.43	3.56101	-11.1706	5.60538	2.07799e-08	1.51568e-07	yes
WDFY2	1:174429980-174496675	AB-6	AB-3	OK	128.063	4.61151	-4.79547	3.69924	0.000216243	0.000726035	yes
ALG11	1:174638009-174641832	AB-6	AB-3	OK	163.697	6.07046	-4.75308	5.55978	2.7011e-08	1.92126e-07	yes
VPS36	1:174690689-174709636	AB-6	AB-3	OK	132.82	3.57789	-5.21422	4.24906	2.14673e-05	8.96914e-05	yes
MRPS31	1:174828112-174828304	AB-6	AB-3	OK	1304.48	55.3488	-4.55878	3.94813	7.87652e-05	0.000292584	yes
FOXO1A	1:174857576-174916173	AB-6	AB-3	OK	718.991	4.36453	-7.364	7.07668	1.4766e-12	3.767e-11	yes
LHFP	1:175252650-175389539	AB-6	AB-3	OK	140.149	8.69595	-4.01047	3.60164	0.000316218	0.00101777	yes
PROSER1	1:175531897-175549989	AB-6	AB-3	OK	431.147	10.5258	-5.35618	2.81651	0.0048548	0.0112888	yes
ALG5	1:176620141-176639621	AB-6	AB-3	OK	0	18.4884	1e+09	1e+09	8.71644e-06	3.92044e-05	yes
SPG20	1:176923279-176932719	AB-6	AB-3	OK	328.804	22.5681	-3.86487	2.5204	0.0117222	0.0246674	yes
N4BP2L2	1:178778532-178802750	AB-6	AB-3	OK	374.107	2.78075	-7.07183	5.41504	6.12733e-08	4.06173e-07	yes
N4BP2L1	1:178824349-178835650	AB-6	AB-3	OK	318.437	18.0319	-4.14238	5.0243	5.0526e-07	2.82477e-06	yes
HSPH1	1:179284285-179306712	AB-6	AB-3	OK	1232.02	7.45883	-7.36786	2.6576	0.00786991	0.0173173	yes
LNX2	1:180493435-180517768	AB-6	AB-3	OK	178.987	5.10576	-5.13159	3.80389	0.000142441	0.000499316	yes
ENSGALG00000022724	1:180611169-180611885	AB-6	AB-3	OK	220.164	2.83406	-6.27956	7.00608	2.45071e-12	5.7012e-11	yes
USP12	1:180635834-180666989	AB-6	AB-3	OK	3343.59	2.38131	-10.4554	7.07341	1.51168e-12	3.83976e-11	yes
RNF6	1:180996487-181002908	AB-6	AB-3	OK	226.994	3.86145	-5.87737	4.16522	3.11059e-05	0.000125778	yes
MTMR6	1:181387424-181409910	AB-6	AB-3	OK	705.006	8.41533	-6.38847	3.37806	0.000729992	0.0021377	yes
FAM123A	1:181442561-181444436	AB-6	AB-3	OK	164.23	0.170594	-9.91093	8.18253	2.22045e-16	2.66245e-14	yes
ENSGALG00000019077	1:181642943-181644644	AB-6	AB-3	OK	1212.98	0.243682	-12.2813	8.72933	0	0	yes
SPATA13	1:181657193-181684293	AB-6	AB-3	OK	971.304	0.826877	-10.198	7.89842	2.88658e-15	2.21125e-13	yes
C1QTNF9	1:181697657-181698278	AB-6	AB-3	OK	125.901	0.200345	-9.29559	5.51715	3.44534e-08	2.40341e-07	yes
MIPEP	1:181699007-181767125	AB-6	AB-3	OK	289.245	6.18743	-5.54681	5.78709	7.16169e-09	5.81011e-08	yes
EFHA1	1:182713790-182850218	AB-6	AB-3	OK	640.911	10.3789	-5.9484	3.85414	0.000116135	0.000415555	yes
ZDHHC20	1:182858279-182899539	AB-6	AB-3	OK	428.437	18.2664	-4.55182	3.00213	0.00268102	0.00668319	yes
SKA3	1:182905838-182915266	AB-6	AB-3	OK	154.772	14.6976	-3.39649	2.61398	0.00894947	0.0193945	yes
LATS2	1:182954866-182992453	AB-6	AB-3	OK	509.942	12.5773	-5.34144	2.58277	0.00980093	0.0210415	yes
XPO4	1:183034975-183085175	AB-6	AB-3	OK	343.247	6.92156	-5.63201	3.06258	0.00219435	0.00560755	yes
GJA3	1:183285773-183287309	AB-6	AB-3	OK	447.15	0.365213	-10.2578	6.26577	3.70988e-10	4.21683e-09	yes
PSPC1	1:183460908-183501933	AB-6	AB-3	OK	1408.52	15.853	-6.47328	2.38357	0.0171454	0.0345918	yes
ARHGAP20	1:183801268-183853747	AB-6	AB-3	OK	85.6653	7.64263	-3.48657	3.13551	0.00171553	0.0045254	yes
ENSGALG00000022719	1:183857015-183859661	AB-6	AB-3	OK	459.624	23.5299	-4.28788	5.16529	2.40061e-07	1.42216e-06	yes
KDELC2	1:184541609-184549547	AB-6	AB-3	OK	125.708	13.2645	-3.24443	2.62891	0.00856601	0.0186562	yes
NPAT	1:184637273-184654415	AB-6	AB-3	OK	147.128	5.27306	-4.80229	3.1395	0.00169235	0.00447253	yes
ENSGALG00000017164	1:184672695-184674001	AB-6	AB-3	OK	239.3	2.06394	-6.85727	7.06378	1.62026e-12	4.06081e-11	yes
CWF19L2	1:184948920-185012872	AB-6	AB-3	OK	129.743	4.59	-4.82102	3.55876	0.000372616	0.00117938	yes
KIAA1826	1:185463394-185466110	AB-6	AB-3	OK	658.094	5.1797	-6.98928	7.07584	1.48548e-12	3.78358e-11	yes
DCUN1D5	1:186676584-186689830	AB-6	AB-3	OK	499.198	6.22479	-6.32544	6.30634	2.85706e-10	3.3616e-09	yes
MMP-13	1:186723632-186725301	AB-6	AB-3	OK	250.55	11.9162	-4.3941	3.35417	0.000796031	0.002307	yes
MMP1	1:186797474-186803932	AB-6	AB-3	OK	248.884	2.3046	-6.75481	6.89756	5.29043e-12	1.08717e-10	yes
MMP7	1:186865325-186869665	AB-6	AB-3	OK	3011.87	164.175	-4.19736	3.41701	0.000633126	0.00188644	yes
ENSGALG00000025145	1:188354435-188354523	AB-6	AB-3	OK	12183.5	135.165	-6.49405	4.80578	1.54148e-06	7.90459e-06	yes
MAML2	1:189423859-189432210	AB-6	AB-3	OK	91.7144	1.22117	-6.23081	6.41355	1.4217e-10	1.82457e-09	yes
FAM76B	1:189529025-189537868	AB-6	AB-3	OK	343.167	6.74837	-5.66823	6.01164	1.83656e-09	1.72649e-08	yes
SESN3	1:189704673-189718767	AB-6	AB-3	OK	298.654	3.47081	-6.42706	6.96876	3.19744e-12	7.13665e-11	yes
CWC15	1:189753790-189768388	AB-6	AB-3	OK	1626.65	29.647	-5.77787	3.18981	0.00142368	0.00384056	yes
MRE11A	1:189912121-189931204	AB-6	AB-3	OK	152.962	6.8986	-4.47073	3.10305	0.00191539	0.0049813	yes
VSTM5	1:190061003-190064699	AB-6	AB-3	OK	73.0966	1.67462	-5.4479	5.46263	4.69145e-08	3.18337e-07	yes
TAF1D	1:190093121-190100614	AB-6	AB-3	OK	735.952	5.94398	-6.95204	3.8379	0.000124092	0.000441113	yes
SNORA8	1:190101246-190101385	AB-6	AB-3	OK	18701.7	106	-7.46296	7.81383	5.55112e-15	3.77846e-13	yes
SNORA32	1:190101788-190101911	AB-6	AB-3	OK	7528.9	41.6543	-7.49783	6.43127	1.26539e-10	1.65084e-09	yes
SNORA25	1:190102260-190102392	AB-6	AB-3	OK	3805.17	27.248	-7.12567	5.83529	5.36971e-09	4.49003e-08	yes
ENSGALG00000017224	1:190179152-190180363	AB-6	AB-3	OK	89.5082	0.368932	-7.92252	5.92473	3.12818e-09	2.76242e-08	yes
C11ORF75	1:190195886-190196063	AB-6	AB-3	OK	3165.85	41.624	-6.24903	6.56487	5.20783e-11	7.68441e-10	yes
SLC36A4	1:190336336-190371677	AB-6	AB-3	OK	331.68	0.608427	-9.09049	8.61538	0	0	yes
C11ORF82	1:193403816-193409109	AB-6	AB-3	OK	114.789	4.72502	-4.60252	5.44483	5.18541e-08	3.48853e-07	yes
ENSGALG00000022712	1:193410152-193410879	AB-6	AB-3	OK	146.845	4.97875	-4.88237	5.63245	1.77667e-08	1.31804e-07	yes
TMEM126A	1:194819035-194825264	AB-6	AB-3	OK	262.253	8.50342	-4.94677	3.98918	6.63024e-05	0.000250423	yes
CCDC83	1:194874849-194895436	AB-6	AB-3	OK	228.763	0.204765	-10.1257	9.02592	0	0	yes
ALG8	1:197821233-197833087	AB-6	AB-3	OK	252.548	9.80271	-4.68723	3.30908	0.000936047	0.00265989	yes
INTS4	1:197853483-197892630	AB-6	AB-3	OK	379.92	8.69594	-5.44921	3.15557	0.00160185	0.00426112	yes
CLNS1A	1:197921844-197932246	AB-6	AB-3	OK	933.739	34.0742	-4.77627	2.91078	0.00360529	0.00868416	yes
PAK1	1:198029608-198055963	AB-6	AB-3	OK	221.997	1.1928	-7.54005	7.60442	2.86438e-14	1.4472e-12	yes
PRKRIR	1:198678852-198690626	AB-6	AB-3	OK	241.912	5.48758	-5.46217	5.78797	7.12427e-09	5.78482e-08	yes
GGA.48729	1:199277803-199281008	AB-6	AB-3	OK	631.411	2.37968	-8.05167	7.93596	1.9984e-15	1.6333e-13	yes
ENSGALG00000017336	1:199282176-199287865	AB-6	AB-3	OK	302.64	3.9962	-6.24283	4.29209	1.76998e-05	7.51224e-05	yes
SERPINH1	1:200036709-200044180	AB-6	AB-3	OK	84.9619	0.194157	-8.77345	8.61059	0	0	yes
P2RY2	1:200212321-200213242	AB-6	AB-3	OK	260.484	2.01871	-7.01162	7.57674	3.55271e-14	1.72518e-12	yes
MRPL48	1:200512786-200521458	AB-6	AB-3	OK	412.206	14.8176	-4.79798	3.55183	0.00038256	0.00120731	yes
PAAF1	1:200524227-200539146	AB-6	AB-3	OK	232.461	2.59599	-6.48456	4.94067	7.78539e-07	4.21494e-06	yes
ENSGALG00000022695	1:200846300-200849571	AB-6	AB-3	OK	1052.47	10.7608	-6.61185	6.31979	2.61924e-10	3.1201e-09	yes
NME6	1:96906-98947	AB-6	AB-3	OK	160.498	2.94849	-5.76644	6.04431	1.5005e-09	1.44303e-08	yes
ZC3HC1	1:767670-776678	AB-6	AB-3	OK	150.066	1.62498	-6.52903	7.2155	5.37348e-13	1.60861e-11	yes
TMEM209	1:803192-814531	AB-6	AB-3	OK	296.557	10.0162	-4.8879	3.16154	0.00156935	0.00418588	yes
COPG2	1:854193-873265	AB-6	AB-3	OK	258.826	9.74971	-4.73048	2.98405	0.00284456	0.00703876	yes
FBXO18	1:891222-915068	AB-6	AB-3	OK	475.774	6.17126	-6.26857	5.21437	1.84447e-07	1.11611e-06	yes
FAM208B	1:949388-983262	AB-6	AB-3	OK	281.704	3.77574	-6.22128	2.65678	0.00788911	0.0173554	yes
MKLN1	1:2942639-3042345	AB-6	AB-3	OK	694.448	6.32132	-6.7795	3.27657	0.00105076	0.0029424	yes
PRKCQ	1:3515677-3577015	AB-6	AB-3	OK	3633.43	0.333461	-13.4115	6.42919	1.28282e-10	1.66966e-09	yes
KIN	1:4159777-4176901	AB-6	AB-3	OK	187.26	3.56392	-5.71543	6.42165	1.34808e-10	1.74196e-09	yes
NUDT5	1:6509414-6524660	AB-6	AB-3	OK	212.498	12.0454	-4.14089	4.92002	8.65349e-07	4.64376e-06	yes
PHYH	1:7001809-7012423	AB-6	AB-3	OK	196.355	13.7764	-3.83319	4.39468	1.10935e-05	4.89588e-05	yes
SEPHS1	1:7027738-7048203	AB-6	AB-3	OK	289.768	12.3689	-4.5501	3.44293	0.000575442	0.00173433	yes
FAM107B	1:7672440-7728160	AB-6	AB-3	OK	647.834	4.53659	-7.15787	7.47865	7.50511e-14	3.15155e-12	yes
DCLRE1C	1:7875941-7886518	AB-6	AB-3	OK	80.9968	1.10458	-6.19629	6.89535	5.37304e-12	1.1017e-10	yes
DMTF1	1:7910276-7932499	AB-6	AB-3	OK	371.279	2.00956	-7.52948	3.29745	0.000975654	0.00275987	yes
RSBN1L	1:13480837-13512661	AB-6	AB-3	OK	472.366	6.45685	-6.19293	3.79776	0.000146012	0.000510738	yes
PTPN18	1:13537481-13577364	AB-6	AB-3	OK	1574.92	14.0644	-6.80709	2.38844	0.0169201	0.0341881	yes
NAPEPLD	1:13894478-13915023	AB-6	AB-3	OK	272.311	13.6523	-4.31804	2.8791	0.00398808	0.00948532	yes
SRPK2	1:14797283-14886396	AB-6	AB-3	OK	434.619	8.50799	-5.67479	2.94283	0.00325228	0.00792468	yes
ATXN7L1	1:14999667-15109126	AB-6	AB-3	OK	602.158	8.22548	-6.1939	3.23313	0.0012244	0.0033641	yes
COG5	1:15548420-15731365	AB-6	AB-3	OK	214.943	11.7805	-4.18948	2.44846	0.0143468	0.0294888	yes
ALG10	1:16869597-16878150	AB-6	AB-3	OK	182.678	4.49868	-5.34366	5.95052	2.67294e-09	2.4061e-08	yes
CERK	1:17154694-17195917	AB-6	AB-3	OK	93.6518	5.64061	-4.05338	2.96716	0.00300569	0.00739141	yes
BRD1	1:20002817-20064742	AB-6	AB-3	OK	1140.49	9.21909	-6.95081	2.43518	0.0148844	0.0304714	yes
ENSGALG00000008531	1:20079120-20081237	AB-6	AB-3	OK	373.513	3.07983	-6.92217	6.70309	2.04059e-11	3.43091e-10	yes
PIM3	1:20466738-20469538	AB-6	AB-3	OK	2050.12	12.04	-7.41172	6.28534	3.27138e-10	3.78105e-09	yes
MAPK12	1:21761266-21800005	AB-6	AB-3	OK	73.825	4.09148	-4.17341	3.73117	0.000190592	0.000647738	yes
MAPK11	1:21807831-21828378	AB-6	AB-3	OK	487.415	7.3301	-6.05517	3.37245	0.000745033	0.0021763	yes
ING3	1:25215323-25229309	AB-6	AB-3	OK	737.102	7.68054	-6.58451	3.53083	0.000414258	0.0012955	yes
NAA38	1:26145545-26151199	AB-6	AB-3	OK	514.641	6.18122	-6.37953	7.19204	6.38378e-13	1.86143e-11	yes
ST7	1:26513690-26609704	AB-6	AB-3	OK	715.959	1.13914	-9.29579	7.96692	1.55431e-15	1.32795e-13	yes
ZNF277	1:28774071-28807664	AB-6	AB-3	OK	105.449	4.21731	-4.64407	3.88357	0.000102933	0.000372633	yes
DNAJB9	1:30215642-30218610	AB-6	AB-3	OK	289.746	5.50711	-5.71735	4.54324	5.53952e-06	2.57489e-05	yes
GLT8D3	1:31247487-31278506	AB-6	AB-3	OK	269.438	4.85849	-5.7933	3.61326	0.000302369	0.000978263	yes
YAF2	1:31291701-31318641	AB-6	AB-3	OK	258.103	9.52189	-4.76056	3.16871	0.0015312	0.0040958	yes
ZCRB1	1:31350090-31361373	AB-6	AB-3	OK	1547.08	13.3278	-6.85897	6.57203	4.96352e-11	7.35908e-10	yes
PRICKLE1	1:31434083-31493365	AB-6	AB-3	OK	164.219	0.287685	-9.15692	8.49032	0	0	yes
SCAF11	1:32658693-32665559	AB-6	AB-3	OK	924.378	27.1079	-5.0917	2.31819	0.0204392	0.0404385	yes
SLC38A1	1:32729325-32761589	AB-6	AB-3	OK	584.349	15.61	-5.22628	3.15342	0.00161369	0.00428964	yes
RPAP3	1:33222805-33237743	AB-6	AB-3	OK	103.945	4.48553	-4.5344	3.58312	0.000339518	0.00108503	yes
PPM1H	1:34924871-35050755	AB-6	AB-3	OK	312.715	2.70036	-6.85555	4.91127	9.04863e-07	4.84115e-06	yes
C12ORF66	1:35456839-35464077	AB-6	AB-3	OK	636.689	7.89079	-6.33428	6.30496	2.8826e-10	3.38592e-09	yes
LLPH	1:36235466-36238105	AB-6	AB-3	OK	1054.13	35.4156	-4.89552	3.23136	0.00123205	0.00338296	yes
TMBIM4	1:36238956-36246238	AB-6	AB-3	OK	833.062	27.1015	-4.94198	3.0976	0.00195096	0.00506056	yes
ENSGALG00000019356	1:37162798-37167941	AB-6	AB-3	OK	139.902	1.27492	-6.77786	5.07012	3.97568e-07	2.26202e-06	yes
CPM	1:37186046-37217629	AB-6	AB-3	OK	158.313	0.451437	-8.45404	8.36165	0	0	yes
TSPAN8	1:38014534-38031589	AB-6	AB-3	OK	137.937	0.137023	-9.97538	6.30762	2.83366e-10	3.33903e-09	yes
KRR1	1:39674274-39679739	AB-6	AB-3	OK	382.295	15.6593	-4.6096	3.1187	0.00181648	0.0047586	yes
BBS10	1:39902941-39904441	AB-6	AB-3	OK	76.8621	0.61884	-6.95656	2.81648	0.00485531	0.0112892	yes
CCDC59	1:42579214-42583595	AB-6	AB-3	OK	225.253	4.71941	-5.5768	6.48378	8.94509e-11	1.22902e-09	yes
C12ORF50	1:44654739-44668490	AB-6	AB-3	OK	97.9469	3.11014	-4.97695	5.82036	5.87205e-09	4.86687e-08	yes
WDR51B	1:45210135-45254094	AB-6	AB-3	OK	620.879	12.9936	-5.57844	4.03913	5.36495e-05	0.000206887	yes
NDUFA12	1:47205382-47213099	AB-6	AB-3	OK	484.001	26.9115	-4.16871	3.2177	0.00129222	0.00352772	yes
NR2C1	1:47221068-47266528	AB-6	AB-3	OK	299.549	11.3678	-4.71977	2.86378	0.00418618	0.00990626	yes
USP44	1:47453125-47464703	AB-6	AB-3	OK	1069.28	10.2246	-6.70846	2.74713	0.00601187	0.0136364	yes
HAL	1:47589470-47602093	AB-6	AB-3	OK	156.934	0.946091	-7.37396	7.12509	1.04006e-12	2.79375e-11	yes
CDK17	1:47703603-47793707	AB-6	AB-3	OK	976.788	8.02291	-6.92778	2.80223	0.00507512	0.0117392	yes
UHRF1BP1L	1:49047981-49101842	AB-6	AB-3	OK	88.1239	5.11268	-4.10738	2.93241	0.00336343	0.00816277	yes
ARL1	1:49579586-49584810	AB-6	AB-3	OK	299.826	12.9625	-4.5317	3.47032	0.000519831	0.00158447	yes
NUP205	1:49586147-49632012	AB-6	AB-3	OK	145.124	4.46677	-5.02191	3.01871	0.00253853	0.00637464	yes
TMEM140	1:49797752-49801264	AB-6	AB-3	OK	3718.79	61.0136	-5.92956	3.14026	0.00168796	0.00446282	yes
H2B-I	1:49947770-49948166	AB-6	AB-3	OK	921.955	104.074	-3.14709	2.54285	0.0109952	0.0233087	yes
HIST2H2AC	1:49962749-49963154	AB-6	AB-3	OK	201.189	18.1111	-3.47361	3.10212	0.00192137	0.0049937	yes
ENSGALG00000023226	1:49971395-49972005	AB-6	AB-3	OK	104.875	7.20816	-3.8629	3.41304	0.00064243	0.00191068	yes
H2A-IX	1:49975824-49976235	AB-6	AB-3	OK	228.335	18.8744	-3.59665	2.95295	0.00314752	0.00769692	yes
ENSGALG00000023222	1:49978058-49978142	AB-6	AB-3	OK	0	794.509	1e+09	1e+09	0.0112051	0.0237081	yes
ENSGALG00000011775	1:49978236-49978899	AB-6	AB-3	OK	186.881	23.0374	-3.02007	2.6739	0.00749743	0.0165982	yes
H3-I	1:49995728-49996160	AB-6	AB-3	OK	882.876	92.6059	-3.25303	2.67238	0.0075315	0.0166627	yes
H4	1:49997876-49998203	AB-6	AB-3	OK	290.576	21.9498	-3.72664	3.27421	0.00105959	0.00296434	yes
H2A-VII	1:50012000-50012390	AB-6	AB-3	OK	201.189	16.9875	-3.56601	3.17368	0.00150522	0.00403399	yes
H3-I	1:50013218-50013629	AB-6	AB-3	OK	882.876	92.8071	-3.2499	2.63756	0.00835055	0.0182384	yes
H4	1:50016238-50016574	AB-6	AB-3	OK	259.075	21.1276	-3.61617	3.15218	0.00162056	0.00430584	yes
H2A-VII	1:50027875-50028286	AB-6	AB-3	OK	198.909	18.0593	-3.4613	3.2789	0.00104213	0.00292168	yes
HIST2H2AC	1:50034132-50034537	AB-6	AB-3	OK	188.949	16.1128	-3.55172	3.05946	0.0022174	0.00566049	yes
HIST2H2AC	1:50044291-50044696	AB-6	AB-3	OK	187.646	17.1397	-3.4526	2.97816	0.00289987	0.00716145	yes
H2B-I	1:50048729-50049131	AB-6	AB-3	OK	935.481	110.3	-3.08428	2.40269	0.0162749	0.0330261	yes
ENSGALG00000011783	1:50050556-50051216	AB-6	AB-3	OK	122.54	19.8765	-2.62411	2.3669	0.017938	0.0360182	yes
HEBP1	1:50117980-50125098	AB-6	AB-3	OK	1605.78	14.8034	-6.7612	2.37146	0.0177179	0.0356265	yes
PLBD1	1:50788785-50825364	AB-6	AB-3	OK	568.75	38.1235	-3.89904	2.41259	0.0158395	0.0322214	yes
GBE	1:51039085-51043463	AB-6	AB-3	OK	106.605	0.331254	-8.33012	4.92871	8.27754e-07	4.45923e-06	yes
C22ORF32	1:51305018-51307126	AB-6	AB-3	OK	487.164	30.3636	-4.00399	3.05375	0.00226	0.0057558	yes
FAM109B	1:51310643-51311393	AB-6	AB-3	OK	203.055	1.35647	-7.22587	7.48228	7.30527e-14	3.09334e-12	yes
CCDC134	1:51389703-51391608	AB-6	AB-3	OK	233.715	4.58784	-5.67079	4.81768	1.45234e-06	7.48252e-06	yes
ENSGALG00000023184	1:51466742-51474583	AB-6	AB-3	OK	713.928	15.0295	-5.56991	3.91731	8.95412e-05	0.000328718	yes
ZC3H7B	1:51574927-51611693	AB-6	AB-3	OK	116.551	6.67245	-4.1266	3.10409	0.00190865	0.00496641	yes
L3MBTL2	1:51645263-51659859	AB-6	AB-3	OK	200.089	5.19387	-5.26769	5.56725	2.5879e-08	1.84832e-07	yes
RBX1	1:51749342-51758908	AB-6	AB-3	OK	1152.98	69.1512	-4.05947	3.48928	0.000484322	0.00148737	yes
gga-mir-1683	1:51777701-51777802	AB-6	AB-3	OK	16852.1	153.573	-6.77786	5.9922	2.07021e-09	1.91999e-08	yes
XPNPEP3	1:51778141-51793830	AB-6	AB-3	OK	353.419	8.60747	-5.35965	5.46467	4.63764e-08	3.1497e-07	yes
ENSGALG00000023162	1:51948509-51949168	AB-6	AB-3	OK	674.193	5.40843	-6.96181	7.62502	2.44249e-14	1.26687e-12	yes
SGSM3	1:51949588-51968106	AB-6	AB-3	OK	190.124	2.63461	-6.17321	4.42866	9.48204e-06	4.23446e-05	yes
GRAP2	1:52188004-52229317	AB-6	AB-3	OK	177.685	0.0942491	-10.8806	6.43751	1.21451e-10	1.59363e-09	yes
SMCR7L	1:52519647-52524710	AB-6	AB-3	OK	671.631	24.6964	-4.76529	2.94017	0.00328028	0.00798347	yes
ENSGALG00000012146	1:52538037-52539507	AB-6	AB-3	OK	570.669	14.5749	-5.2911	3.37903	0.000727411	0.00213076	yes
TAB1	1:52562299-52597940	AB-6	AB-3	OK	841.563	23.6334	-5.15417	2.32674	0.0199793	0.0396288	yes
TOMM22	1:52779374-52781091	AB-6	AB-3	OK	1400.99	30.5643	-5.51846	3.0821	0.00205547	0.00529887	yes
CBY1	1:52781218-52783572	AB-6	AB-3	OK	84.2235	1.59808	-5.71981	6.42561	1.31344e-10	1.70194e-09	yes
MAFF	1:52919673-52922631	AB-6	AB-3	OK	1183.84	4.14192	-8.15896	3.64467	0.000267731	0.000877927	yes
POLR2F	1:53012621-53016761	AB-6	AB-3	OK	5791.07	36.5853	-7.30642	6.1224	9.21759e-10	9.38158e-09	yes
EIF3EIP	1:53042941-53052561	AB-6	AB-3	OK	918.583	34.1761	-4.74835	2.39315	0.0167045	0.0337941	yes
H1F0	1:53075684-53076257	AB-6	AB-3	OK	5674.54	0.432125	-13.6808	5.33751	9.42313e-08	6.00578e-07	yes
SH3BP1	1:53121086-53126968	AB-6	AB-3	OK	169.505	7.52259	-4.49395	3.48215	0.000497412	0.0015231	yes
GGA1	1:53155858-53165740	AB-6	AB-3	OK	1282.15	26.8075	-5.57978	2.31003	0.0208862	0.0412174	yes
ENSGALG00000019309	1:53200558-53202007	AB-6	AB-3	OK	187.491	0	-1e+09	-1e+09	0.0226535	0.0442524	yes
CYTH4	1:53353098-53372372	AB-6	AB-3	OK	576.466	7.20726	-6.32164	3.39127	0.000695696	0.00204741	yes
CSF2RB	1:53554097-53564013	AB-6	AB-3	OK	491.497	15.0695	-5.02748	3.34449	0.000824348	0.00237849	yes
NCF4	1:53569059-53579617	AB-6	AB-3	OK	333.548	4.56971	-6.18965	4.08607	4.38743e-05	0.000172324	yes
GGA.2610	1:53915550-54027099	AB-6	AB-3	OK	347.709	2.57319	-7.07818	4.07885	4.52588e-05	0.000177261	yes
MCM5	1:54126110-54134367	AB-6	AB-3	OK	120.629	12.2971	-3.29418	3.76592	0.000165939	0.000572155	yes
HMGXB4	1:54171352-54183994	AB-6	AB-3	OK	436.415	11.3295	-5.26755	3.14226	0.00167649	0.00443705	yes
BTBD11	1:55416449-55486872	AB-6	AB-3	OK	309.764	3.94954	-6.29334	6.43431	1.24034e-10	1.62235e-09	yes
CRY1	1:55631781-55667683	AB-6	AB-3	OK	252.134	8.77149	-4.84523	2.84343	0.00446311	0.0104784	yes
C1H12ORF23	1:55677011-55690450	AB-6	AB-3	OK	455.311	10.757	-5.4035	4.9067	9.26196e-07	4.94902e-06	yes
RIC8B	1:55717328-55737271	AB-6	AB-3	OK	363.544	8.03985	-5.49882	3.69915	0.000216326	0.000726247	yes
TCP11L2	1:55925407-55941753	AB-6	AB-3	OK	143.694	5.31355	-4.75718	2.38286	0.0171787	0.0346507	yes
KIAA1033	1:56293656-56330244	AB-6	AB-3	OK	315.686	16.5534	-4.25329	2.29849	0.0215342	0.0423629	yes
C12ORF45	1:56367137-56370779	AB-6	AB-3	OK	607.177	20.2204	-4.90824	3.66206	0.0002502	0.000826463	yes
CHST11	1:56433775-56434834	AB-6	AB-3	OK	190.992	10.6865	-4.15965	4.957	7.15905e-07	3.90246e-06	yes
HCFC2	1:56705585-56722495	AB-6	AB-3	OK	354.045	4.70509	-6.23357	3.97859	6.93245e-05	0.000260625	yes
TDG	1:56741664-56752171	AB-6	AB-3	OK	377.787	5.44461	-6.1166	3.44074	0.000580132	0.00174652	yes
DRAM1	1:57541500-57555190	AB-6	AB-3	OK	828.851	15.2578	-5.76349	4.12481	3.71045e-05	0.000147829	yes
CHPT1	1:57623147-57640119	AB-6	AB-3	OK	399.874	22.7991	-4.1325	3.00048	0.00269557	0.00671509	yes
SPIC	1:57753439-57759731	AB-6	AB-3	OK	161.191	0	-1e+09	-1e+09	0.0220967	0.0433125	yes
TBXAS1	1:57802501-57909508	AB-6	AB-3	OK	2243.24	3.32435	-9.39829	3.45288	0.000554645	0.00167875	yes
TRIM24	1:58384946-58473468	AB-6	AB-3	OK	277.454	15.4666	-4.16502	2.44665	0.0144191	0.0296203	yes
JHDM1D	1:58740425-58772629	AB-6	AB-3	OK	806.093	6.35575	-6.98674	2.86711	0.00414233	0.00981316	yes
DENND2A	1:58898263-58935111	AB-6	AB-3	OK	972.204	0.0764089	-13.6352	8.26817	2.22045e-16	2.66245e-14	yes
ENSGALG00000012864	1:58983897-58985343	AB-6	AB-3	OK	545.499	17.74	-4.9425	2.60252	0.00925418	0.0199889	yes
BRAF	1:58986188-59068933	AB-6	AB-3	OK	2448.46	7.3167	-8.38646	4.37051	1.23959e-05	5.41775e-05	yes
MRPS33	1:59082543-59084980	AB-6	AB-3	OK	843.188	23.7734	-5.14843	5.64274	1.67366e-08	1.24763e-07	yes
KIAA1147	1:59384248-59394204	AB-6	AB-3	OK	248.535	3.33	-6.22178	6.99967	2.56573e-12	5.92414e-11	yes
FGD4	1:61097906-61126861	AB-6	AB-3	OK	522.837	12.284	-5.41151	4.99394	5.91591e-07	3.26954e-06	yes
C12ORF35	1:61438861-61445308	AB-6	AB-3	OK	138.97	7.71856	-4.1703	2.69654	0.00700635	0.0156287	yes
WASH1	1:62071950-62111156	AB-6	AB-3	OK	235.492	5.18394	-5.50548	3.90332	9.48816e-05	0.000346373	yes
KDM5A	1:62361513-62407509	AB-6	AB-3	OK	557.093	7.11517	-6.29088	2.53786	0.0111533	0.0236092	yes
DCP1B	1:63239961-63281788	AB-6	AB-3	OK	136.796	2.01121	-6.08782	6.7759	1.2363e-11	2.22468e-10	yes
BID	1:63990397-64008993	AB-6	AB-3	OK	502.436	16.0347	-4.96967	3.30545	0.000948256	0.00268977	yes
MICAL3	1:64016277-64051365	AB-6	AB-3	OK	132.004	1.00243	-7.04093	7.42456	1.13243e-13	4.44152e-12	yes
MICAL3	1:64055633-64116937	AB-6	AB-3	OK	147.235	1.09569	-7.07014	7.28511	3.21299e-13	1.05505e-11	yes
ENSGALG00000019284	1:64269655-64276867	AB-6	AB-3	OK	117.274	14.5613	-3.00968	2.54035	0.0110741	0.02346	yes
AKR1B1	1:64279966-64287556	AB-6	AB-3	OK	325.92	26.6719	-3.61113	2.6427	0.00822483	0.0180002	yes
ENSGALG00000019283	1:64306632-64312310	AB-6	AB-3	OK	137.194	19.9023	-2.7852	2.35673	0.0184366	0.0369021	yes
AKR	1:64610740-64618852	AB-6	AB-3	OK	102.74	3.32326	-4.95025	4.18525	2.84848e-05	0.000116032	yes
EPS8	1:65082095-65214062	AB-6	AB-3	OK	465.273	7.34554	-5.98506	3.36507	0.00076525	0.00222763	yes
RECQL	1:67475072-67494410	AB-6	AB-3	OK	133.643	4.65506	-4.84345	3.69158	0.000222863	0.000745893	yes
ETNK1	1:68619957-68647323	AB-6	AB-3	OK	124.897	3.72238	-5.06837	5.96908	2.38595e-09	2.17507e-08	yes
CASC1	1:69331638-69348305	AB-6	AB-3	OK	153.892	0.238146	-9.33586	8.53948	0	0	yes
KRAS	1:69351517-69417249	AB-6	AB-3	OK	210.769	4.48499	-5.55441	3.21427	0.00130776	0.00356523	yes
TM7SF3	1:70165329-70176095	AB-6	AB-3	OK	711.941	4.18326	-7.41099	6.81194	9.62874e-12	1.80666e-10	yes
MCAT	1:70688065-70691397	AB-6	AB-3	OK	407.773	5.57368	-6.19299	6.56963	5.04397e-11	7.46143e-10	yes
TTLL12	1:70704345-70724520	AB-6	AB-3	OK	568.647	30.0981	-4.23979	2.35517	0.0185141	0.0370366	yes
ENSGALG00000022987	1:71471485-71474645	AB-6	AB-3	OK	496.09	4.00893	-6.95124	7.64309	2.13163e-14	1.12988e-12	yes
KIAA1644	1:71479360-71497985	AB-6	AB-3	OK	158.433	25.5263	-2.63382	3.27016	0.00107487	0.00300129	yes
KIAA0930	1:72411996-72446377	AB-6	AB-3	OK	889.057	24.103	-5.20499	2.87672	0.00401827	0.00954995	yes
C1H22ORF40	1:73513797-73539478	AB-6	AB-3	OK	85.9619	2.45572	-5.12948	5.99065	2.09001e-09	1.93512e-08	yes
ZC3HAV1	1:73640876-73671158	AB-6	AB-3	OK	149.014	7.45289	-4.32151	3.08309	0.00204865	0.00528314	yes
LRP6	1:73959469-74188816	AB-6	AB-3	OK	131.464	3.88563	-5.08038	2.81527	0.00487366	0.0113267	yes
DUSP16	1:74192411-74234064	AB-6	AB-3	OK	198.36	2.00354	-6.62943	4.81198	1.49445e-06	7.68398e-06	yes
ENSGALG00000022982	1:74234192-74269900	AB-6	AB-3	OK	770.002	2.80656	-8.09992	7.99107	1.33227e-15	1.15692e-13	yes
CDKN1A	1:74373196-74373976	AB-6	AB-3	OK	717.591	31.0607	-4.53	3.8729	0.000107549	0.000387751	yes
RAD51AP1	1:75377990-75386089	AB-6	AB-3	OK	143.873	3.34447	-5.42688	6.31193	2.75575e-10	3.25965e-09	yes
C12ORF5	1:75468822-75482043	AB-6	AB-3	OK	93.1438	2.68981	-5.11388	4.47377	7.6854e-06	3.48633e-05	yes
ENSGALG00000017284	1:75497314-75499230	AB-6	AB-3	OK	271.333	16.9365	-4.00186	4.86825	1.12591e-06	5.91944e-06	yes
PARP11	1:78466544-78482683	AB-6	AB-3	OK	282.208	3.77464	-6.22427	6.86005	6.88383e-12	1.35835e-10	yes
FOXP3	1:78726041-78727833	AB-6	AB-3	OK	81.4013	7.87122	-3.37039	3.97219	7.12152e-05	0.000266893	yes
TULP3	1:78730617-78760316	AB-6	AB-3	OK	159.536	4.84342	-5.04171	3.94304	8.04564e-05	0.000298178	yes
ITFG2	1:78802530-78816930	AB-6	AB-3	OK	256.802	4.08058	-5.97574	6.3598	2.02013e-10	2.48416e-09	yes
NECAP1	1:78857365-78862546	AB-6	AB-3	OK	575.667	21.2961	-4.75658	3.63091	0.000282428	0.000920526	yes
FOXJ2	1:78884192-78893584	AB-6	AB-3	OK	1515.16	25.2112	-5.90927	2.39355	0.0166863	0.0337667	yes
GGA.10983	1:78911449-78913198	AB-6	AB-3	OK	680.239	3.91588	-7.44056	7.67741	1.62093e-14	9.06291e-13	yes
MAN1A2	1:79557579-79699380	AB-6	AB-3	OK	375.462	18.3101	-4.35795	2.66285	0.00774822	0.0170818	yes
CCDC58	1:79893083-79898633	AB-6	AB-3	OK	334.41	9.14127	-5.19308	6.04333	1.50969e-09	1.45023e-08	yes
MRPL51	1:80054953-80056507	AB-6	AB-3	OK	236.528	14.7769	-4.00059	3.06072	0.00220806	0.00563967	yes
IFFO1	1:80109069-80115600	AB-6	AB-3	OK	202.091	5.14303	-5.29624	4.13909	3.48687e-05	0.000139702	yes
GPR92	1:80179440-80180406	AB-6	AB-3	OK	360.119	9.3337	-5.26988	4.02532	5.68972e-05	0.000218207	yes
ING4	1:80221390-80236134	AB-6	AB-3	OK	368.716	9.87393	-5.22274	3.57928	0.000344543	0.00109941	yes
ZNF384	1:80242138-80267074	AB-6	AB-3	OK	426.28	4.0408	-6.72102	2.74112	0.00612305	0.0138623	yes
LPCAT3	1:80516674-80532898	AB-6	AB-3	OK	214.55	10.7523	-4.3186	3.24565	0.00117181	0.00323717	yes
GSTK1	1:80901799-80911430	AB-6	AB-3	OK	348.372	5.31692	-6.03389	6.76561	1.32752e-11	2.36698e-10	yes
ENSGALG00000022907	1:81231196-81231811	AB-6	AB-3	OK	406.918	1.27376	-8.3195	4.67489	2.94106e-06	1.434e-05	yes
ENSGALG00000019249	1:81251137-81251518	AB-6	AB-3	OK	147.88	0.994385	-7.21641	4.93326	8.08665e-07	4.36592e-06	yes
ENSGALG00000014763	1:81511979-81539044	AB-6	AB-3	OK	23741.3	601.839	-5.30188	2.83869	0.0045299	0.0106179	yes
GABARAPL3	1:81563190-81580165	AB-6	AB-3	OK	905.982	16.2048	-5.80499	6.52756	6.68494e-11	9.54465e-10	yes
ENSGALG00000014722	1:81611681-81618856	AB-6	AB-3	OK	19811.9	2.18131	-13.1489	6.09566	1.08989e-09	1.08796e-08	yes
WDR3	1:82297151-82322476	AB-6	AB-3	OK	144.398	4.22784	-5.09398	3.56987	0.000357153	0.00113587	yes
FAM46C	1:82384263-82385442	AB-6	AB-3	OK	0	7.59322	1e+09	1e+09	2.51475e-05	0.000103642	yes
CTC1	1:82659560-82661498	AB-6	AB-3	OK	93.5236	3.27784	-4.83451	4.23518	2.28365e-05	9.48632e-05	yes
GTF2E1	1:83035601-83082572	AB-6	AB-3	OK	215.463	1.95001	-6.78782	7.46132	8.57092e-14	3.51155e-12	yes
VANGL1	1:83819630-83848852	AB-6	AB-3	OK	186.968	4.17095	-5.48627	6.20969	5.30885e-10	5.78467e-09	yes
CHD1L	1:83862025-83885535	AB-6	AB-3	OK	95.1764	5.56467	-4.09624	4.70348	2.55769e-06	1.26146e-05	yes
TMEM39A	1:83903936-83924163	AB-6	AB-3	OK	666.527	17.1688	-5.27881	2.91001	0.00361419	0.00870164	yes
B4GALT3	1:83954414-83968289	AB-6	AB-3	OK	153.644	2.90586	-5.72448	6.46532	1.01083e-10	1.36355e-09	yes
QTRTD1	1:86322077-86334253	AB-6	AB-3	OK	365.615	16.3289	-4.48483	2.86508	0.00416903	0.00987049	yes
ZDHHC23	1:86357970-86364628	AB-6	AB-3	OK	73.0717	0.389997	-7.5497	7.89057	3.10862e-15	2.35377e-13	yes
GRAMD1C	1:86366366-86416249	AB-6	AB-3	OK	157.878	3.18015	-5.63357	4.2593	2.05064e-05	8.6023e-05	yes
CLDND1	1:86499501-86508666	AB-6	AB-3	OK	795.566	38.5845	-4.36589	2.33903	0.0193341	0.0384828	yes
ENSGALG00000015172	1:86703429-86720153	AB-6	AB-3	OK	105.202	0.297849	-8.46437	5.6739	1.39582e-08	1.05841e-07	yes
TAF13	1:86727709-86730020	AB-6	AB-3	OK	1909.58	32.7917	-5.86378	3.19412	0.00140256	0.00379187	yes
GTPBP8	1:86731949-86735619	AB-6	AB-3	OK	1422.74	3.71017	-8.58297	7.0028	2.50888e-12	5.81757e-11	yes
BLZF1	1:87009626-87015566	AB-6	AB-3	OK	399.159	6.80911	-5.87335	3.86494	0.000111117	0.000399333	yes
SFT2D2	1:87440861-87448022	AB-6	AB-3	OK	81.3364	2.6104	-4.96156	5.75306	8.76427e-09	6.96336e-08	yes
TIPRL	1:87449968-87457777	AB-6	AB-3	OK	764.137	9.99491	-6.25649	6.17386	6.66424e-10	7.07025e-09	yes
CPOX	1:87497331-87505799	AB-6	AB-3	OK	2143.46	16.2815	-7.04057	2.84772	0.00440337	0.0103558	yes
TOMM70A	1:88206851-88228096	AB-6	AB-3	OK	471.336	19.9228	-4.56426	2.67038	0.00757645	0.0167518	yes
TXNL4B	1:88652228-88654250	AB-6	AB-3	OK	1199.59	8.14553	-7.20231	7.00021	2.55573e-12	5.90352e-11	yes
ZBTB11	1:88673534-88688376	AB-6	AB-3	OK	253.524	5.76052	-5.45978	3.43751	0.000587089	0.00176503	yes
RPL24	1:88691841-88696059	AB-6	AB-3	OK	4326.54	148.071	-4.86885	2.29733	0.0215999	0.0424765	yes
CBLB	1:89991450-90115530	AB-6	AB-3	OK	232.472	9.74858	-4.57572	2.89483	0.00379359	0.00907516	yes
IFT57	1:90747167-90764241	AB-6	AB-3	OK	199.608	3.42142	-5.86643	6.53123	6.52323e-11	9.35703e-10	yes
CGGBP1	1:92063893-92064397	AB-6	AB-3	OK	641.367	9.52591	-6.07315	6.83978	7.93143e-12	1.53376e-10	yes
MINA	1:94586519-94589948	AB-6	AB-3	OK	76.535	4.58172	-4.06216	3.60605	0.00031089	0.00100224	yes
MPZL1	1:94817645-94837944	AB-6	AB-3	OK	223.334	12.092	-4.20708	3.40627	0.000658567	0.00195241	yes
ENSGALG00000024480	1:95640529-95644443	AB-6	AB-3	OK	563.136	6.21765	-6.50097	6.62265	3.52813e-11	5.50572e-10	yes
ACP6	1:95758585-95765792	AB-6	AB-3	OK	572.14	14.2237	-5.33	5.49565	3.89282e-08	2.68573e-07	yes
HTR1F	1:95931359-95932451	AB-6	AB-3	OK	78.8822	0.560492	-7.13686	7.06821	1.56941e-12	3.95656e-11	yes
CHMP2B	1:96228951-96240484	AB-6	AB-3	OK	362.856	13.3295	-4.76671	2.95709	0.00310556	0.00760587	yes
HSPA13	1:101477584-101485065	AB-6	AB-3	OK	200.393	5.32832	-5.233	3.28221	0.00102998	0.00289323	yes
ENSGALG00000015681	1:101719105-101722573	AB-6	AB-3	OK	311.876	10.5957	-4.87942	2.83867	0.00453018	0.0106183	yes
ENSGALG00000022856	1:101737868-101780115	AB-6	AB-3	OK	88.4651	2.53392	-5.12567	3.50253	0.000460863	0.00142386	yes
C1H21ORF91	1:102781812-102798496	AB-6	AB-3	OK	414.15	4.09869	-6.65885	6.76305	1.35116e-11	2.40605e-10	yes
ENSGALG00000025628	1:104451625-104451706	AB-6	AB-3	OK	1266980	11538.6	-6.77879	3.96928	7.20898e-05	0.000269907	yes
ENSGALG00000025596	1:104451837-104451923	AB-6	AB-3	OK	469503	9078.54	-5.69253	3.97453	7.05173e-05	0.000264626	yes
ENSGALG00000021752	1:104452568-104460312	AB-6	AB-3	OK	549419	2190.56	-7.97046	33.8921	0	0	yes
ENSGALG00000025632	1:104452568-104460312	AB-6	AB-3	OK	23823300	188184	-6.98409	20.6715	0	0	yes
MRPL39	1:105937157-105946383	AB-6	AB-3	OK	268.327	7.69278	-5.12434	5.80173	6.56355e-09	5.38102e-08	yes
LTN1	1:107408467-107435647	AB-6	AB-3	OK	234.299	6.60873	-5.14783	2.73085	0.0063172	0.0142519	yes
URB1	1:108363140-108407184	AB-6	AB-3	OK	121.283	2.79016	-5.44189	5.30124	1.15021e-07	7.21741e-07	yes
C1H21ORF59	1:108461451-108468836	AB-6	AB-3	OK	192.635	11.2921	-4.09248	4.7744	1.80243e-06	9.14111e-06	yes
SYNJ1	1:108472989-108531323	AB-6	AB-3	OK	304.357	10.2487	-4.89225	2.57365	0.0100632	0.0215379	yes
GCFC1	1:108536642-108561303	AB-6	AB-3	OK	481.285	6.11891	-6.29747	3.26703	0.00108683	0.00303073	yes
TMEM50B	1:108767845-108774350	AB-6	AB-3	OK	640.301	13.8279	-5.5331	5.70563	1.15914e-08	8.95171e-08	yes
CRYZL1	1:108895827-108916664	AB-6	AB-3	OK	173.248	2.48918	-6.12102	6.93505	4.06075e-12	8.73046e-11	yes
ATP5O	1:109038452-109041975	AB-6	AB-3	OK	1515.97	59.0593	-4.68193	2.89847	0.00374988	0.0089848	yes
RCAN1	1:109368996-109375722	AB-6	AB-3	OK	2225.41	4.77463	-8.86447	7.59204	3.15303e-14	1.56529e-12	yes
RUNX1	1:109473588-109621326	AB-6	AB-3	OK	1349.97	21.3131	-5.98505	2.27245	0.0230591	0.0449595	yes
HLCS	1:110317587-110430026	AB-6	AB-3	OK	89.2685	1.96083	-5.50862	4.26517	1.99754e-05	8.3976e-05	yes
DSCR2	1:111382068-111390997	AB-6	AB-3	OK	137.583	3.42196	-5.32933	5.97841	2.2533e-09	2.06651e-08	yes
HMGN1	1:111448473-111454689	AB-6	AB-3	OK	724.46	17.0024	-5.41309	5.50501	3.69154e-08	2.56006e-07	yes
PRDM15	1:112519558-112547906	AB-6	AB-3	OK	559.595	4.51824	-6.95248	5.67427	1.39284e-08	1.05649e-07	yes
C2CD2	1:112555657-112589914	AB-6	AB-3	OK	102.003	2.10133	-5.60116	4.47967	7.4759e-06	3.3974e-05	yes
WDR4	1:113003173-113022832	AB-6	AB-3	OK	791.515	3.33208	-7.89205	7.22502	5.00933e-13	1.51469e-11	yes
U2AF1	1:113163826-113180262	AB-6	AB-3	OK	279.036	4.10154	-6.08814	3.60512	0.000312003	0.00100548	yes
SIK1	1:113342607-113355363	AB-6	AB-3	OK	593.976	4.46167	-7.05668	2.83298	0.00461163	0.0107886	yes
ICOSLG	1:113897697-113911725	AB-6	AB-3	OK	1108.23	11.0675	-6.64578	6.11444	9.68952e-10	9.79553e-09	yes
TSPAN7	1:116329008-116417750	AB-6	AB-3	OK	2157.52	0.761504	-11.4682	8.34493	0	0	yes
GK	1:119230769-119261972	AB-6	AB-3	OK	509.683	17.2705	-4.88322	3.07727	0.00208909	0.00537371	yes
POLA1	1:121296469-121486276	AB-6	AB-3	OK	92.5383	7.92123	-3.54625	2.53264	0.0113208	0.0239256	yes
PDK3	1:121541234-121591416	AB-6	AB-3	OK	760.985	21.8918	-5.1194	2.54029	0.011076	0.0234626	yes
PRDX4	1:121803584-121813353	AB-6	AB-3	OK	437.241	12.4648	-5.1325	3.5255	0.00042269	0.00131883	yes
SMS	1:122454860-122500047	AB-6	AB-3	OK	95.127	5.73654	-4.0516	2.43575	0.0148609	0.0304307	yes
PDHA1	1:123735113-123747150	AB-6	AB-3	OK	543.387	28.3414	-4.261	2.68324	0.00729117	0.016188	yes
RAI2	1:124198126-124199773	AB-6	AB-3	OK	137.569	2.52578	-5.76728	6.48712	8.74907e-11	1.20581e-09	yes
TXLNG	1:124857794-124869945	AB-6	AB-3	OK	343.243	5.53308	-5.955	4.08844	4.34283e-05	0.000170699	yes
SYAP1	1:124882769-124901100	AB-6	AB-3	OK	1003.69	12.6572	-6.30921	5.59251	2.23804e-08	1.6222e-07	yes
ZRSR2	1:125314814-125329011	AB-6	AB-3	OK	1262.84	9.77678	-7.01309	5.92308	3.15967e-09	2.78647e-08	yes
MOSPD2	1:125737283-125760690	AB-6	AB-3	OK	717.086	8.87396	-6.33642	3.56571	0.000362872	0.00115195	yes
OFD1	1:126359776-126388875	AB-6	AB-3	OK	118.833	4.70214	-4.65947	3.4814	0.000498805	0.001527	yes
RAB9A	1:126395778-126403906	AB-6	AB-3	OK	248.06	12.4108	-4.32102	2.98282	0.0028561	0.00706401	yes
TCEANC	1:126408829-126409909	AB-6	AB-3	OK	193.242	4.88835	-5.30492	6.07954	1.20528e-09	1.19e-08	yes
MSL3	1:127455687-127480959	AB-6	AB-3	OK	464.062	15.5895	-4.89567	3.00905	0.00262066	0.00655433	yes
ENSGALG00000018518	1:127527508-127533788	AB-6	AB-3	OK	904.249	8.49819	-6.73342	7.09164	1.32538e-12	3.43645e-11	yes
CLCN4	1:128567208-128587559	AB-6	AB-3	OK	89.3405	0.0373738	-11.2231	5.62943	1.80802e-08	1.33835e-07	yes
WWC3	1:128607876-128668155	AB-6	AB-3	OK	214.496	4.52813	-5.56589	5.6694	1.43301e-08	1.08408e-07	yes
ENSGALG00000022785	1:128777362-128778041	AB-6	AB-3	OK	241.396	0	-1e+09	-1e+09	0.0225216	0.0440271	yes
ENSGALG00000014556	1:128779465-128780465	AB-6	AB-3	OK	492.979	0.160399	-11.5856	5.79151	6.97561e-09	5.67661e-08	yes
SHROOM2	1:128802318-128863890	AB-6	AB-3	OK	3445.42	0.299036	-13.4921	2.9582	0.00309439	0.00758402	yes
TBL1X	1:129009395-129109929	AB-6	AB-3	OK	2017.93	10.5174	-7.58395	2.71601	0.00660744	0.0148293	yes
XG	1:132633050-132655159	AB-6	AB-3	OK	151.825	0.648437	-7.87123	7.34568	2.04725e-13	7.24016e-12	yes
AKAP17A	1:133142877-133149435	AB-6	AB-3	OK	882.887	20.337	-5.44005	2.7427	0.00609364	0.0138047	yes
ENSGALG00000016693	1:133261692-133269306	AB-6	AB-3	OK	261.921	6.2684	-5.38489	6.01368	1.81363e-09	1.70738e-08	yes
CSF2RA	1:133309330-133317524	AB-6	AB-3	OK	1510.85	66.5504	-4.50477	4.20174	2.64877e-05	0.000108625	yes
ENSGALG00000016716	1:134118362-134168963	AB-6	AB-3	OK	139.516	1.71484	-6.34622	6.69419	2.16862e-11	3.61555e-10	yes
PLCXD1	1:134186575-134203563	AB-6	AB-3	OK	810.13	27.7215	-4.86907	2.35513	0.0185163	0.0370403	yes
PHF16	1:134253122-134282464	AB-6	AB-3	OK	300.422	6.30286	-5.57484	3.59086	0.000329586	0.00105608	yes
NIPA2	1:134558057-134569056	AB-6	AB-3	OK	571.167	9.68312	-5.8823	3.03975	0.00236773	0.00599526	yes
INPP4A	1:136311704-136357205	AB-6	AB-3	OK	412.233	7.15636	-5.84809	3.12897	0.00175419	0.00461509	yes
COA5	1:136429896-136431457	AB-6	AB-3	OK	1931.06	23.2536	-6.3758	6.80044	1.04301e-11	1.93158e-10	yes
C2ORF55	1:136530206-136544736	AB-6	AB-3	OK	1651.27	1.274	-10.34	8.27527	2.22045e-16	2.66245e-14	yes
MITD1	1:136635854-136639141	AB-6	AB-3	OK	275.975	2.99512	-6.52578	7.05922	1.67444e-12	4.16933e-11	yes
LYG2	1:136653846-136657331	AB-6	AB-3	OK	498.055	0.0735354	-12.7256	7.24159	4.43423e-13	1.36949e-11	yes
REV1	1:136719314-136759179	AB-6	AB-3	OK	384.95	4.69368	-6.35781	3.2464	0.00116875	0.00322982	yes
LONRF2	1:137185711-137217495	AB-6	AB-3	OK	904.842	6.0299	-7.22939	2.96482	0.00302862	0.00744109	yes
CHST10	1:137240247-137250951	AB-6	AB-3	OK	767.063	13.3667	-5.84264	5.11715	3.10182e-07	1.80162e-06	yes
TBC1D8	1:137511295-137561174	AB-6	AB-3	OK	187.442	2.10347	-6.47753	6.73615	1.62641e-11	2.81765e-10	yes
SNORD89	1:137598641-137598755	AB-6	AB-3	OK	5102.95	48.7215	-6.71063	5.35215	8.69173e-08	5.57801e-07	yes
RNF149	1:137601491-137619458	AB-6	AB-3	OK	314.697	5.04144	-5.96398	4.33069	1.48646e-05	6.40279e-05	yes
MFSD9	1:138271746-138280725	AB-6	AB-3	OK	125.212	5.47071	-4.5165	5.38186	7.37187e-08	4.80365e-07	yes
TGFBRAP1	1:139367479-139394501	AB-6	AB-3	OK	461.079	6.88723	-6.06495	3.43177	0.000599646	0.00179821	yes
UXS1	1:139703506-139758588	AB-6	AB-3	OK	485.226	5.38701	-6.49303	3.93821	8.20917e-05	0.000303783	yes
2017-09-10	1:141050281-141076984	AB-6	AB-3	OK	258.868	7.56697	-5.09636	3.77161	0.000162195	0.000560901	yes
CHAMP1	1:141123971-141126815	AB-6	AB-3	OK	509.167	20.5569	-4.63045	2.60712	0.00913071	0.0197497	yes
CDC16	1:141165068-141184276	AB-6	AB-3	OK	107.86	7.39677	-3.86612	3.0786	0.00207975	0.00535241	yes
ENSGALG00000022775	1:141398173-141398834	AB-6	AB-3	OK	103.37	0.932441	-6.79259	6.11579	9.60781e-10	9.72709e-09	yes
FAM70B	1:141441558-141496056	AB-6	AB-3	OK	141.245	0.241077	-9.1945	6.47404	9.54143e-11	1.29734e-09	yes
TFDP1	1:141538563-141564869	AB-6	AB-3	OK	979.075	7.52101	-7.02435	6.29775	3.01998e-10	3.52198e-09	yes
CUL4A	1:141748937-141784111	AB-6	AB-3	OK	220.613	10.6972	-4.36621	3.06654	0.00216554	0.00554519	yes
F10	1:141809582-141833108	AB-6	AB-3	OK	385.094	0.802068	-8.90727	8.67478	0	0	yes
RAB20	1:143311865-143335098	AB-6	AB-3	OK	2689.67	27.18	-6.62874	3.12947	0.00175124	0.00460833	yes
ABHD13	1:144385545-144393523	AB-6	AB-3	OK	132.786	4.29002	-4.95198	3.71619	0.000202247	0.000683689	yes
ENSGALG00000022760	1:146290089-146291362	AB-6	AB-3	OK	358.018	6.52377	-5.77818	5.209	1.89865e-07	1.14602e-06	yes
ENSGALG00000012789	1:146889928-146890177	AB-6	AB-3	OK	4988.95	6.59131	-9.56396	8.77159	0	0	yes
ENS-2	1:146892563-146892812	AB-6	AB-3	OK	9379.23	13.5399	-9.43611	8.82371	0	0	yes
ERCC5	1:146967532-146983150	AB-6	AB-3	OK	251.874	9.31927	-4.75634	2.70944	0.00673964	0.0150946	yes
BIVM	1:146984629-146999123	AB-6	AB-3	OK	506.226	9.60155	-5.72037	5.90403	3.54736e-09	3.09449e-08	yes
TPP2	1:147071020-147108634	AB-6	AB-3	OK	295.817	10.5274	-4.81249	2.8205	0.00479486	0.0111679	yes
FARP1	1:149114687-149180462	AB-6	AB-3	OK	85.0538	6.02886	-3.81842	4.25834	2.05947e-05	8.63412e-05	yes
RAP2A	1:149497729-149527272	AB-6	AB-3	OK	414.151	13.2754	-4.96333	5.7881	7.11863e-09	5.78066e-08	yes
GPR180	1:150643696-150665248	AB-6	AB-3	OK	137.078	1.72642	-6.31107	7.12269	1.05849e-12	2.83367e-11	yes
NDFIP2	1:156995832-157143925	AB-6	AB-3	OK	1323.07	19.4184	-6.09032	5.54125	3.00312e-08	2.11725e-07	yes
CLN5	1:158550882-158558955	AB-6	AB-3	OK	871.48	17.8807	-5.60699	5.46363	4.66506e-08	3.16701e-07	yes
UCHL3	1:159089889-159130221	AB-6	AB-3	OK	188.538	17.1554	-3.45812	3.02129	0.00251703	0.0063266	yes
KLF5	1:160160987-160176769	AB-6	AB-3	OK	649.021	13.7697	-5.5587	3.35187	0.000802677	0.00232392	yes
C1H13ORF34	1:160346465-160365991	AB-6	AB-3	OK	47.9395	9.14559	-2.39007	2.2869	0.0222015	0.0434925	yes
TDRD3	1:166407681-166510209	AB-6	AB-3	OK	297.826	14.805	-4.33032	2.7981	0.00514043	0.0118715	yes
ENSGALG00000025642	1:168838539-168838632	AB-6	AB-3	OK	1664250	1348.29	-10.2695	7.53897	4.72955e-14	2.18044e-12	yes
SUGT1	1:169998190-170020746	AB-6	AB-3	OK	146.71	13.5853	-3.43284	2.8695	0.00411123	0.00974694	yes
MTRF1	1:170135709-170146686	AB-6	AB-3	OK	326.183	6.58519	-5.63031	4.04646	5.1998e-05	0.000201083	yes
EPSTI1	1:170942781-170988337	AB-6	AB-3	OK	703.7	18.1625	-5.27593	2.75533	0.00586337	0.0133352	yes
ENSGALG00000019098	1:171696430-171696820	AB-6	AB-3	OK	864.426	9.95926	-6.43956	6.58267	4.62059e-11	6.92734e-10	yes
NUFIP1	1:171884366-171908490	AB-6	AB-3	OK	293.151	4.42384	-6.0502	2.976	0.00292033	0.00720556	yes
SNORA31	1:172043876-172044012	AB-6	AB-3	OK	5932.27	12.1371	-8.93302	5.28543	1.25409e-07	7.8229e-07	yes
KIAA0226L	1:172392971-172408167	AB-6	AB-3	OK	483.377	6.90803	-6.12873	3.71262	0.000205125	0.000692386	yes
ESD	1:172611043-172620747	AB-6	AB-3	OK	1604.18	32.0645	-5.64471	2.87158	0.00408432	0.00969057	yes
HTR2A	1:172637845-172662791	AB-6	AB-3	OK	8255.09	2.39462	-11.7513	2.60296	0.00924215	0.0199656	yes
MED4	1:172970625-172979758	AB-6	AB-3	OK	303.548	3.69731	-6.35931	7.00701	2.43472e-12	5.67216e-11	yes
RCBTB2	1:173125874-173145937	AB-6	AB-3	OK	119.737	3.10398	-5.26961	4.18322	2.87406e-05	0.000117014	yes
RCBTB1	1:173546091-173562552	AB-6	AB-3	OK	254.611	27.2037	-3.22642	2.23826	0.025204	0.0486278	yes
KPNA3	1:173579657-173599053	AB-6	AB-3	OK	877.433	23.8464	-5.20144	2.80815	0.0049827	0.0115523	yes
SPRYD7	1:173656825-173665600	AB-6	AB-3	OK	120.14	7.9426	-3.91896	3.24346	0.00118085	0.00325923	yes
INTS6	1:174369696-174412110	AB-6	AB-3	OK	1881.13	5.40154	-8.44402	2.62316	0.00871179	0.0189362	yes
COG6	1:175181678-175231722	AB-6	AB-3	OK	167.674	9.16559	-4.19329	4.71696	2.39396e-06	1.1875e-05	yes
NHLRC3	1:175522363-175531419	AB-6	AB-3	OK	458.882	40.6329	-3.4974	2.56816	0.010224	0.0218424	yes
UFM1	1:175863230-175874257	AB-6	AB-3	OK	713.315	17.9198	-5.31491	3.63413	0.000278925	0.000910686	yes
RFXAP	1:176705058-176716538	AB-6	AB-3	OK	178.129	9.0063	-4.30584	3.54216	0.000396861	0.00124738	yes
PDS5B	1:178669984-178768220	AB-6	AB-3	OK	276.159	10.5915	-4.70452	2.48305	0.0130263	0.0270876	yes
FRY	1:178879823-179015643	AB-6	AB-3	OK	166.43	4.4589	-5.22209	5.53374	3.13481e-08	2.2045e-07	yes
B3GALTL	1:179225462-179255622	AB-6	AB-3	OK	247.345	8.5539	-4.8538	5.51361	3.51539e-08	2.44859e-07	yes
ALOX5AP	1:179359162-179365739	AB-6	AB-3	OK	3395.67	58.822	-5.8512	3.45559	0.000549098	0.00166382	yes
USPL1	1:179371095-179387447	AB-6	AB-3	OK	268.993	4.96551	-5.75948	3.23127	0.00123241	0.00338354	yes
PAN3	1:180229016-180291664	AB-6	AB-3	OK	1545.89	9.53937	-7.34033	4.4267	9.56838e-06	4.27062e-05	yes
POLR1D	1:180442065-180460890	AB-6	AB-3	OK	1098.29	19.5872	-5.8092	5.72848	1.01337e-08	7.93681e-08	yes
ENSGALG00000022725	1:180517879-180518801	AB-6	AB-3	OK	383.629	14.4812	-4.72745	3.96833	7.23783e-05	0.000270868	yes
GTF3A	1:180554941-180562116	AB-6	AB-3	OK	634.313	27.8622	-4.50881	2.56048	0.0104528	0.022277	yes
WASF3	1:180817374-180878570	AB-6	AB-3	OK	267.626	0.989715	-8.07899	8.10766	4.44089e-16	4.65239e-14	yes
CDK8	1:180923178-180991718	AB-6	AB-3	OK	294.7	3.72524	-6.30577	6.75312	1.44695e-11	2.54927e-10	yes
NUPL1	1:181349014-181386220	AB-6	AB-3	OK	272.572	10.6623	-4.67605	2.73707	0.00619891	0.0140117	yes
MRP63	1:182905031-182905337	AB-6	AB-3	OK	2374.72	77.9684	-4.92872	5.66278	1.48937e-08	1.12206e-07	yes
CHSAP18	1:182921499-182924135	AB-6	AB-3	OK	1409.27	59.3518	-4.56951	2.65316	0.00797432	0.0175185	yes
ZMYM2	1:183330408-183401344	AB-6	AB-3	OK	293.027	5.76051	-5.66869	3.26235	0.00110491	0.00307458	yes
MPHOSPH8	1:183527587-183546867	AB-6	AB-3	OK	890.245	8.42843	-6.72279	4.89789	9.68709e-07	5.16104e-06	yes
FDX1	1:183881946-183896516	AB-6	AB-3	OK	172.446	7.28244	-4.56558	4.34651	1.38324e-05	5.99123e-05	yes
ZC3H12C	1:183967588-183983984	AB-6	AB-3	OK	211.26	0.786514	-8.06933	8.19009	2.22045e-16	2.66245e-14	yes
DDX10	1:184304061-184468319	AB-6	AB-3	OK	151.086	9.39235	-4.00774	2.83259	0.00461728	0.0108004	yes
ACAT1	1:184656830-184668641	AB-6	AB-3	OK	376.099	28.4592	-3.72415	2.59313	0.00951082	0.0204839	yes
CUL5	1:184676073-184698064	AB-6	AB-3	OK	275.234	5.41615	-5.66725	3.74617	0.000179552	0.000614103	yes
ARHGAP42	1:187511055-187666706	AB-6	AB-3	OK	79.8507	2.86792	-4.79923	5.51668	3.45472e-08	2.40981e-07	yes
CEP57	1:189514573-189528235	AB-6	AB-3	OK	91.0392	2.42758	-5.2289	6.04383	1.50503e-09	1.4463e-08	yes
ENSGALG00000025340	1:189562104-189562195	AB-6	AB-3	OK	13269.3	57.5772	-7.84838	3.73804	0.000185457	0.000632087	yes
ENDOD1	1:189732518-189733460	AB-6	AB-3	OK	86.9953	1.26128	-6.10797	6.35591	2.07202e-10	2.54122e-09	yes
ANKRD49	1:189909240-189911193	AB-6	AB-3	OK	580.245	7.36111	-6.3006	6.33925	2.3089e-10	2.79779e-09	yes
PANX1	1:189954395-189965155	AB-6	AB-3	OK	84.317	0.856908	-6.62054	6.98784	2.79154e-12	6.36199e-11	yes
HEPHL1	1:189978535-190006581	AB-6	AB-3	OK	315.815	0.371193	-9.7327	8.48075	0	0	yes
ENSGALG00000024440	1:190035871-190038056	AB-6	AB-3	OK	893.955	9.89179	-6.49783	5.29509	1.18957e-07	7.44839e-07	yes
MED17	1:190068502-190082536	AB-6	AB-3	OK	375.262	6.93824	-5.75719	3.28203	0.00103061	0.0028947	yes
C11ORF54	1:190082831-190092144	AB-6	AB-3	OK	117.015	10.1167	-3.53188	3.06998	0.00214074	0.00548864	yes
ENSGALG00000017221	1:190103840-190113440	AB-6	AB-3	OK	81.4114	4.43538	-4.1981	4.89291	9.93576e-07	5.27835e-06	yes
KIAA1731	1:190138276-190140873	AB-6	AB-3	OK	81.9969	4.67006	-4.13406	3.62126	0.000293169	0.000951712	yes
ENSGALG00000017236	1:192011222-192113818	AB-6	AB-3	OK	311.145	1.29839	-7.90472	8.02355	1.11022e-15	9.90406e-14	yes
TMEM135	1:192825845-192991632	AB-6	AB-3	OK	98.318	10.3496	-3.24789	2.56724	0.0102512	0.0218932	yes
RAB30	1:193425880-193437925	AB-6	AB-3	OK	770.609	25.1531	-4.93719	3.21034	0.00132576	0.00360807	yes
CCDC90B	1:193547269-193554491	AB-6	AB-3	OK	97.9681	4.65881	-4.39428	3.87106	0.000108362	0.000390441	yes
PICALM	1:194907816-194941595	AB-6	AB-3	OK	1833.23	19.9217	-6.5239	2.62336	0.00870671	0.018927	yes
C1H11orf73	1:195064948-195073858	AB-6	AB-3	OK	695.038	28.1349	-4.62666	3.29595	0.000980892	0.00277275	yes
USP35	1:197773264-197792453	AB-6	AB-3	OK	102.559	0.594005	-7.43177	7.8043	5.9952e-15	3.99991e-13	yes
C1H11ORF67	1:197897624-197901573	AB-6	AB-3	OK	179.23	3.82647	-5.54965	5.44267	5.24878e-08	3.52646e-07	yes
ACER3	1:198275856-198329225	AB-6	AB-3	OK	589.847	16.4518	-5.16403	5.31411	1.07181e-07	6.76211e-07	yes
C11ORF30	1:198629633-198667107	AB-6	AB-3	OK	503.293	10.1628	-5.63003	2.43161	0.0150319	0.0307501	yes
UVRAG	1:198996199-199065320	AB-6	AB-3	OK	148.169	4.34095	-5.09308	3.82897	0.000128681	0.00045581	yes
RNF121	1:199102445-199114776	AB-6	AB-3	OK	301.151	2.47285	-6.92817	7.45376	9.08162e-14	3.68412e-12	yes
NUMA1	1:199122369-199128225	AB-6	AB-3	OK	215.494	5.43215	-5.30998	3.77253	0.000161599	0.000559133	yes
LCMT2	1:199152341-199173839	AB-6	AB-3	OK	105.977	3.5799	-4.88769	5.7142	1.10222e-08	8.56387e-08	yes
STIM1	1:199574924-199580277	AB-6	AB-3	OK	2425.18	28.7199	-6.3999	3.53846	0.000402471	0.00126255	yes
FCHSD2	1:200072355-200129905	AB-6	AB-3	OK	134.364	5.06867	-4.7284	5.45611	4.8668e-08	3.29191e-07	yes
ENSGALG00000017324	1:200270748-200274966	AB-6	AB-3	OK	332.891	10.2737	-5.01803	5.80688	6.36459e-09	5.23528e-08	yes
ENSGALG00000022697	1:200431517-200438471	AB-6	AB-3	OK	315.198	11.8998	-4.72725	2.23509	0.0254112	0.0489846	yes
RAB6A	1:200443727-200502907	AB-6	AB-3	OK	2082.8	74.558	-4.80402	2.43314	0.0149684	0.0306276	yes
CHCHD8	1:200523063-200523339	AB-6	AB-3	OK	293.442	2.67354	-6.77818	5.47252	4.43692e-08	3.02525e-07	yes
C2CD3	1:200570509-200609588	AB-6	AB-3	OK	108.047	1.36712	-6.30437	6.31959	2.6226e-10	3.12344e-09	yes
NEU3	1:200651565-200653895	AB-6	AB-3	OK	113.017	1.89688	-5.89676	6.52158	6.95723e-11	9.88265e-10	yes
SPCS2	1:200657049-200664875	AB-6	AB-3	OK	1630.32	68.6853	-4.56901	2.62476	0.00867103	0.0188576	yes
RNF169	1:200683300-200694028	AB-6	AB-3	OK	183.79	6.11356	-4.9099	3.82777	0.000129309	0.000457696	yes
POLD3	1:200758965-200790002	AB-6	AB-3	OK	395.814	6.73183	-5.87768	5.81476	6.07217e-09	5.0159e-08	yes
SLCO2B1	1:200926114-200957912	AB-6	AB-3	OK	352.175	6.65782	-5.7251	3.73967	0.000184262	0.000628492	yes
IGHV6-1	10:80415-82546	AB-6	AB-3	OK	478.634	0.148347	-11.6557	5.62211	1.88641e-08	1.39018e-07	yes
MALT1	10:303760-313062	AB-6	AB-3	OK	597.933	14.9051	-5.32611	4.23001	2.33682e-05	9.68981e-05	yes
ZNF592	10:335905-362961	AB-6	AB-3	OK	287.709	8.09814	-5.15087	2.98656	0.00282132	0.00698919	yes
SEC11A	10:365100-374274	AB-6	AB-3	OK	836.506	17.1865	-5.60503	3.65461	0.00025757	0.000848212	yes
PPIB	10:677364-678787	AB-6	AB-3	OK	2285	37.7009	-5.92145	2.92386	0.00345723	0.00836594	yes
BBS4	10:1076774-1095576	AB-6	AB-3	OK	81.9623	3.11779	-4.71637	5.56047	2.69055e-08	1.91437e-07	yes
CD276	10:1627445-1635505	AB-6	AB-3	OK	250.789	25.5155	-3.29703	2.30339	0.0212572	0.0418721	yes
COX5A	10:1775114-1777914	AB-6	AB-3	OK	1897.44	113.38	-4.06481	3.11035	0.00186865	0.00487561	yes
C15ORF17	10:1779795-1781517	AB-6	AB-3	OK	87.9095	0.758214	-6.85727	6.42775	1.29508e-10	1.68175e-09	yes
ULK3	10:1786633-1787557	AB-6	AB-3	OK	109.68	0.742486	-7.20673	6.79456	1.08646e-11	1.99874e-10	yes
SCAMP2	10:1815995-1821985	AB-6	AB-3	OK	641.622	14.6806	-5.44974	3.36254	0.000772288	0.00224565	yes
EDC3	10:1826921-1849734	AB-6	AB-3	OK	395.026	5.74094	-6.10452	3.70662	0.000210045	0.000707039	yes
UBL7	10:1894426-1899512	AB-6	AB-3	OK	378.676	7.76452	-5.60792	3.82706	0.000129684	0.00045895	yes
ENSGALG00000001478	10:3476743-3489486	AB-6	AB-3	OK	90.7003	0.578474	-7.29271	2.82743	0.00469232	0.0109561	yes
ENSGALG00000001552	10:3491252-3493144	AB-6	AB-3	OK	266.092	6.39124	-5.37968	4.64463	3.40694e-06	1.64277e-05	yes
COMMD4	10:3499772-3501368	AB-6	AB-3	OK	180.74	7.76449	-4.54088	3.98198	6.83446e-05	0.000257315	yes
NEIL1	10:3502247-3504923	AB-6	AB-3	OK	161.613	2.41354	-6.06525	6.82585	8.74079e-12	1.66535e-10	yes
SNX33	10:3564976-3567102	AB-6	AB-3	OK	191.636	4.35429	-5.45978	6.35746	2.05121e-10	2.51792e-09	yes
PEAK1	10:4001018-4026575	AB-6	AB-3	OK	212.736	4.619	-5.52534	3.88235	0.000103451	0.000374253	yes
SCAPER	10:4149757-4287893	AB-6	AB-3	OK	330.407	8.90254	-5.21388	2.73652	0.00620925	0.0140328	yes
NRG4	10:4407761-4430996	AB-6	AB-3	OK	141.051	3.24714	-5.44091	6.26009	3.84746e-10	4.35895e-09	yes
RORA	10:5969466-5990084	AB-6	AB-3	OK	157.559	0.182333	-9.7551	8.06133	6.66134e-16	6.49498e-14	yes
NARG2	10:6003170-6027829	AB-6	AB-3	OK	106.212	1.21876	-6.44538	7.06714	1.58162e-12	3.97923e-11	yes
BNIP2	10:6331737-6346796	AB-6	AB-3	OK	865.096	16.3727	-5.7235	3.02253	0.00250672	0.00630398	yes
GTF2A2	10:6353124-6356688	AB-6	AB-3	OK	2039.73	32.4734	-5.97298	5.82684	5.64877e-09	4.69488e-08	yes
MTMR10	10:6710393-6730581	AB-6	AB-3	OK	503.321	15.0364	-5.06494	2.94429	0.00323696	0.00789148	yes
TARSL2	10:7180718-7196223	AB-6	AB-3	OK	153.819	5.92767	-4.69763	3.39206	0.000693696	0.00204234	yes
SLTM	10:7847512-7870783	AB-6	AB-3	OK	900.067	17.0492	-5.72226	2.31149	0.020806	0.0410772	yes
ENSGALG00000023583	10:8233974-8234179	AB-6	AB-3	OK	7870.18	46.7461	-7.39541	5.12013	3.0532e-07	1.77533e-06	yes
ENSGALG00000014375	10:8647479-8684052	AB-6	AB-3	OK	343.035	9.38633	-5.19165	3.26082	0.00111091	0.00308888	yes
ENSGALG00000023555	10:8835898-8848406	AB-6	AB-3	OK	1401.38	7.38544	-7.56794	4.65321	3.26808e-06	1.57979e-05	yes
RFXDC2	10:8850139-8851579	AB-6	AB-3	OK	1263.57	8.20319	-7.26711	3.6401	0.000272537	0.00089216	yes
NEDD4	10:8863217-8926576	AB-6	AB-3	OK	596.701	4.02089	-7.21335	5.12647	2.9522e-07	1.72138e-06	yes
RSL24D1	10:9151935-9159487	AB-6	AB-3	OK	1256.95	20.7579	-5.92013	3.73514	0.000187611	0.000638569	yes
ENSGALG00000018976	10:10381534-10386379	AB-6	AB-3	OK	625.834	1.87382	-8.38365	7.73425	1.04361e-14	6.35967e-13	yes
LYSMD2	10:10397576-10408894	AB-6	AB-3	OK	238.833	2.88059	-6.3735	4.86432	1.14851e-06	6.02884e-06	yes
AP4E1	10:10453183-10473776	AB-6	AB-3	OK	187.107	2.08683	-6.48641	3.33324	0.000858417	0.00246418	yes
DTWD1	10:12217146-12220336	AB-6	AB-3	OK	56.7436	7.40847	-2.93721	3.38808	0.000703832	0.00206884	yes
gga-mir-147	10:12334921-12334991	AB-6	AB-3	OK	163385	6275.71	-4.70235	4.16816	3.07064e-05	0.000124307	yes
PLDN	10:12363487-12367505	AB-6	AB-3	OK	937.566	3.20201	-8.1938	8.18694	2.22045e-16	2.66245e-14	yes
SQRDL	10:12377089-12389354	AB-6	AB-3	OK	404.222	16.8075	-4.58797	2.98694	0.00281787	0.00698256	yes
WHAMM	10:12776871-12788680	AB-6	AB-3	OK	252.249	8.88006	-4.82814	3.26734	0.00108562	0.0030278	yes
FAM103A1	10:12864094-12864298	AB-6	AB-3	OK	1342.7	19.9754	-6.07077	6.14453	8.02018e-10	8.3074e-09	yes
TM6SF1	10:12908235-12927126	AB-6	AB-3	OK	330.964	25.7843	-3.68211	2.78873	0.00529147	0.0121773	yes
EFTUD1	10:13363780-13419821	AB-6	AB-3	OK	204.483	12.7615	-4.00212	2.53252	0.0113247	0.023933	yes
STARD5	10:13796107-13800033	AB-6	AB-3	OK	201.716	6.67187	-4.91809	4.09944	4.14143e-05	0.000163418	yes
ENSGALG00000006396	10:13885339-13893715	AB-6	AB-3	OK	121.535	0	-1e+09	-1e+09	0.0231588	0.0451236	yes
MESDC2	10:13930466-13936343	AB-6	AB-3	OK	513.631	10.9162	-5.55619	3.016	0.00256133	0.006423	yes
BCL2A1	10:14334457-14336837	AB-6	AB-3	OK	826.45	6.66065	-6.95512	7.04534	1.85008e-12	4.52357e-11	yes
KIF7	10:14526573-14535101	AB-6	AB-3	OK	75.1365	1.21644	-5.94878	6.62277	3.52522e-11	5.50336e-10	yes
MFGE8	10:14720342-14726661	AB-6	AB-3	OK	271.571	12.9027	-4.39559	3.20897	0.00133213	0.00362403	yes
DET1	10:14839994-14850022	AB-6	AB-3	OK	433.382	8.43677	-5.6828	5.7872	7.15678e-09	5.80697e-08	yes
MRPL46	10:14864930-14867432	AB-6	AB-3	OK	692.529	8.3204	-6.37908	6.62265	3.52822e-11	5.50572e-10	yes
SLCO3A1	10:16037380-16150245	AB-6	AB-3	OK	495.302	0.303741	-10.6712	8.77694	0	0	yes
ARRDC4	10:18408091-18416952	AB-6	AB-3	OK	147.489	4.3269	-5.09113	4.06181	4.86929e-05	0.000189396	yes
LRRC28	10:18946017-18994916	AB-6	AB-3	OK	395.603	4.1578	-6.57209	5.64717	1.63113e-08	1.21943e-07	yes
ENSGALG00000007107	10:19032872-19041046	AB-6	AB-3	OK	189.231	0.201501	-9.87515	4.9716	6.64036e-07	3.6397e-06	yes
ALDH6	10:19570925-19612706	AB-6	AB-3	OK	260.682	12.1557	-4.42259	2.54172	0.0110309	0.0233761	yes
ENSGALG00000007248	10:19812249-19832336	AB-6	AB-3	OK	3049.82	37.9775	-6.32744	2.54851	0.0108185	0.0229763	yes
ANKDD1A	10:19852867-19863814	AB-6	AB-3	OK	157.035	1.53542	-6.6763	7.39122	1.45439e-13	5.46703e-12	yes
PDCD7	10:19898178-19901389	AB-6	AB-3	OK	667.496	10.155	-6.0385	6.07948	1.20576e-09	1.19037e-08	yes
MTFMT	10:19933520-19938477	AB-6	AB-3	OK	536.477	2.51093	-7.73915	7.78264	7.10543e-15	4.62677e-13	yes
SLC24A1	10:20223386-20239709	AB-6	AB-3	OK	373.555	0.151808	-11.2649	7.1399	9.3392e-13	2.55559e-11	yes
MAP2K1	10:20632185-20664052	AB-6	AB-3	OK	518.887	16.6738	-4.95976	2.92041	0.00349574	0.00844884	yes
ZWILCH	10:20674096-20683382	AB-6	AB-3	OK	361.85	23.2174	-3.96212	4.01016	6.06766e-05	0.000231241	yes
SMAD3	10:20954583-21015136	AB-6	AB-3	OK	147.549	2.82678	-5.70589	3.94309	8.04383e-05	0.000298141	yes
ENSGALG00000023287	10:21020989-21022407	AB-6	AB-3	OK	381.639	8.79183	-5.4399	6.31249	2.74585e-10	3.25036e-09	yes
GLCE	10:21491181-21498149	AB-6	AB-3	OK	79.6861	3.07216	-4.697	5.4712	4.46995e-08	3.04609e-07	yes
PAQR5	10:21508052-21511017	AB-6	AB-3	OK	85.8107	0.153618	-9.12567	5.40941	6.3232e-08	4.17737e-07	yes
TMED3	10:22158822-22160080	AB-6	AB-3	OK	582.268	38.8361	-3.90621	3.08062	0.0020657	0.00532106	yes
SEMA4B	10:22200596-22202023	AB-6	AB-3	OK	93.8869	2.6228	-5.16175	5.79126	6.98585e-09	5.68363e-08	yes
TP53BP1	10:22409660-22439843	AB-6	AB-3	OK	97.1179	2.61607	-5.21427	3.52845	0.000418006	0.00130601	yes
ENSGALG00000002541	10:203408-212444	AB-6	AB-3	OK	193.872	6.06755	-4.99785	5.76451	8.18958e-09	6.56022e-08	yes
RBPMS2	10:464196-478309	AB-6	AB-3	OK	12167.8	0.473278	-14.65	2.81136	0.00493323	0.0114491	yes
ZNF609	10:517828-545726	AB-6	AB-3	OK	194.649	3.47791	-5.80651	3.57953	0.000344219	0.00109854	yes
TRIP4	10:554794-584177	AB-6	AB-3	OK	78.8809	1.68438	-5.54939	4.66831	3.03684e-06	1.47661e-05	yes
SNX22	10:678904-680552	AB-6	AB-3	OK	107.693	0.813041	-7.04938	7.32283	2.42695e-13	8.3183e-12	yes
ENSGALG00000002157	10:706999-709787	AB-6	AB-3	OK	8877.22	270.506	-5.03638	2.27341	0.0230013	0.0448552	yes
ENSGALG00000002102	10:758764-760374	AB-6	AB-3	OK	126.862	1.25735	-6.65672	6.87069	6.38933e-12	1.27595e-10	yes
MYO9A	10:775534-910212	AB-6	AB-3	OK	182.114	9.30611	-4.29052	2.24962	0.024473	0.0473795	yes
ADPGK	10:1101365-1111268	AB-6	AB-3	OK	102.821	4.00244	-4.68311	3.96325	7.39376e-05	0.000276258	yes
GGA.30303	10:1728148-1728832	AB-6	AB-3	OK	2414.42	0.594664	-11.9873	8.70392	0	0	yes
PPCDC	10:1741895-1761592	AB-6	AB-3	OK	144.035	2.96555	-5.60197	6.50735	7.64886e-11	1.07307e-09	yes
SCAMP5	10:1764287-1766313	AB-6	AB-3	OK	130.447	2.90999	-5.4863	6.11173	9.85588e-10	9.94473e-09	yes
ENSGALG00000001320	10:1806784-1807555	AB-6	AB-3	OK	112.134	1.05821	-6.72745	6.09639	1.08494e-09	1.08321e-08	yes
CLK3	10:1854151-1862281	AB-6	AB-3	OK	556.818	6.06284	-6.52107	6.21892	5.0059e-10	5.49823e-09	yes
ARID3B	10:1866218-1888103	AB-6	AB-3	OK	171.599	1.79327	-6.5803	4.95752	7.13989e-07	3.89259e-06	yes
MAN2C1	10:3507350-3518987	AB-6	AB-3	OK	123.723	3.36643	-5.19975	5.26814	1.37813e-07	8.53244e-07	yes
SIN3A	10:3523401-3543664	AB-6	AB-3	OK	365.205	7.44844	-5.61562	2.98739	0.00281367	0.00697335	yes
PTPN9	10:3545977-3551259	AB-6	AB-3	OK	289.158	0.996532	-8.18073	8.23079	2.22045e-16	2.66245e-14	yes
PSTPIP1	10:4084264-4116845	AB-6	AB-3	OK	1223.3	43.7613	-4.80497	2.54518	0.0109223	0.0231723	yes
FBXO22	10:4433990-4440042	AB-6	AB-3	OK	680.441	9.53934	-6.15644	2.6645	0.00771039	0.017008	yes
UBE2Q2	10:4441562-4477864	AB-6	AB-3	OK	711.188	19.8473	-5.16321	2.52175	0.0116774	0.0245844	yes
PSMA4	10:4589258-4593611	AB-6	AB-3	OK	1501.92	56.9024	-4.72218	2.85669	0.00428081	0.0101031	yes
DNAJA4	10:4671957-4685982	AB-6	AB-3	OK	448.813	4.63514	-6.59736	2.98481	0.00283757	0.00702366	yes
FBXL22	10:4977792-4981447	AB-6	AB-3	OK	797.228	0.541452	-10.5239	9.09287	0	0	yes
USP3	10:4986699-5008804	AB-6	AB-3	OK	976.417	14.3279	-6.0906	2.90658	0.00365406	0.00878487	yes
KLF13	10:6533658-6558590	AB-6	AB-3	OK	2593.84	60.0862	-5.43192	2.85116	0.00435604	0.010259	yes
MPHOSPH10	10:6735260-6758097	AB-6	AB-3	OK	456.414	15.9393	-4.83968	2.34813	0.018868	0.0376675	yes
FAM189A1	10:6860862-6917720	AB-6	AB-3	OK	103.248	0.0463455	-11.1214	5.39282	6.93588e-08	4.54566e-07	yes
FAM63B	10:7877197-7907516	AB-6	AB-3	OK	348.56	7.63793	-5.51208	5.10203	3.36023e-07	1.93885e-06	yes
GCOM1	10:8241321-8285979	AB-6	AB-3	OK	286.38	7.14728	-5.32439	5.55418	2.78924e-08	1.97838e-07	yes
UNC13C	10:9304644-9430107	AB-6	AB-3	OK	109.402	0.0132764	-13.0085	6.06611	1.31046e-09	1.28144e-08	yes
LEO1	10:10281328-10293417	AB-6	AB-3	OK	821.166	20.0567	-5.35552	2.68361	0.00728319	0.0161722	yes
TMOD3	10:10297876-10324021	AB-6	AB-3	OK	1077.19	18.9561	-5.82847	2.86286	0.00419831	0.00993073	yes
TNFAIP8L3	10:10482486-10483047	AB-6	AB-3	OK	816.837	8.16677	-6.64414	7.19839	6.0929e-13	1.78834e-11	yes
MYEF2	10:11522507-11550274	AB-6	AB-3	OK	158.647	5.79236	-4.77552	2.38505	0.0170768	0.0344695	yes
SECISBP2L	10:11938930-11959449	AB-6	AB-3	OK	672.33	21.1147	-4.99285	2.44157	0.0146234	0.0299919	yes
COPS2	10:11990836-12012894	AB-6	AB-3	OK	530.04	22.1116	-4.58322	2.95646	0.00311197	0.00761954	yes
ENSGALG00000023469	10:12300470-12301141	AB-6	AB-3	OK	623.593	15.5282	-5.32765	4.27855	1.88115e-05	7.94649e-05	yes
SPATA5L1	10:12301797-12308658	AB-6	AB-3	OK	80.3206	1.04036	-6.27062	7.07242	1.52256e-12	3.86034e-11	yes
FSD2	10:12755725-12772152	AB-6	AB-3	OK	79.0265	0.127627	-9.27426	8.09686	6.66134e-16	6.49498e-14	yes
HDGFRP3	10:12929180-12942874	AB-6	AB-3	OK	794.399	8.91349	-6.47773	4.55487	5.24192e-06	2.44648e-05	yes
MESDC1	10:13919017-13920085	AB-6	AB-3	OK	3904.97	5.69036	-9.42258	6.38512	1.71265e-10	2.14691e-09	yes
FAH	10:14264254-14275025	AB-6	AB-3	OK	89.5293	0.110387	-9.66364	6.46436	1.01731e-10	1.37096e-09	yes
ABHD2	10:14673847-14707353	AB-6	AB-3	OK	797.741	28.8278	-4.79039	2.79334	0.00521672	0.0120292	yes
ACAN	10:14733845-14760022	AB-6	AB-3	OK	163.229	0.0324251	-12.2975	7.69825	1.37668e-14	7.94093e-13	yes
AEN	10:14819876-14821902	AB-6	AB-3	OK	677.95	2.19589	-8.27023	7.90112	2.66454e-15	2.06823e-13	yes
MRPS11	10:14861337-14864868	AB-6	AB-3	OK	890.691	18.5817	-5.58297	5.86188	4.57659e-09	3.8878e-08	yes
ENSGALG00000006887	10:16241541-16257344	AB-6	AB-3	OK	390.208	14.3564	-4.76448	3.71227	0.000205407	0.000693252	yes
LYSMD4	10:19152142-19159605	AB-6	AB-3	OK	312.797	2.18888	-7.15889	7.47902	7.4829e-14	3.14341e-12	yes
CHSY1	10:19686853-19742178	AB-6	AB-3	OK	1168.78	8.15172	-7.16368	6.72186	1.79421e-11	3.06629e-10	yes
SELS	10:19757216-19764194	AB-6	AB-3	OK	1137.28	26.4216	-5.42772	2.92865	0.0034044	0.00825194	yes
SNRPA1	10:19764375-19770049	AB-6	AB-3	OK	396.023	8.69098	-5.50992	4.15333	3.27666e-05	0.000131959	yes
ENSGALG00000023340	10:19833754-19835536	AB-6	AB-3	OK	6695.29	45.3652	-7.20542	5.28134	1.28241e-07	7.98521e-07	yes
SPG21	10:19864519-19875264	AB-6	AB-3	OK	1607.34	16.0833	-6.64297	5.29806	1.17039e-07	7.33821e-07	yes
PARP16	10:19968063-19971939	AB-6	AB-3	OK	196.839	9.70114	-4.34272	3.70252	0.000213467	0.000717559	yes
IGDCC4	10:20085445-20135612	AB-6	AB-3	OK	81.1078	0.0703875	-10.1703	8.51096	0	0	yes
DPP8	10:20177732-20196865	AB-6	AB-3	OK	224.615	5.57211	-5.33308	3.5359	0.000406391	0.00127344	yes
VWA9	10:20209857-20219711	AB-6	AB-3	OK	467.097	7.3381	-5.99217	3.55816	0.000373468	0.00118185	yes
TIPIN	10:20621246-20628648	AB-6	AB-3	OK	81.055	8.01971	-3.33728	2.93088	0.00337999	0.00819743	yes
SNAPC5	10:20664711-20667113	AB-6	AB-3	OK	347.268	9.22227	-5.23478	3.54918	0.000386436	0.00121837	yes
AAGAB	10:21022530-21039220	AB-6	AB-3	OK	311.609	6.08218	-5.679	6.08566	1.16014e-09	1.15024e-08	yes
CALML4	10:21305281-21306853	AB-6	AB-3	OK	152.059	9.23234	-4.04179	4.66589	3.07281e-06	1.4926e-05	yes
ENSGALG00000008054	10:21410784-21430020	AB-6	AB-3	OK	1460.89	35.9646	-5.34413	2.67863	0.0073925	0.0163884	yes
MORF4L1	10:21826522-21842564	AB-6	AB-3	OK	1014.69	26.2522	-5.27245	3.37694	0.000732971	0.00214552	yes
FAM96A	10:21902305-21906994	AB-6	AB-3	OK	301.191	14.5171	-4.37486	2.31328	0.0207071	0.0409002	yes
CTDSPL2	10:21949303-21986002	AB-6	AB-3	OK	134.724	5.59049	-4.59089	3.23809	0.00120334	0.00331398	yes
CASC4	10:21995103-22015843	AB-6	AB-3	OK	705.976	22.4411	-4.9754	2.548	0.0108343	0.0230062	yes
BLM	10:22082196-22098242	AB-6	AB-3	OK	153.702	3.75735	-5.35427	5.53138	3.17714e-08	2.23201e-07	yes
AP3S2	10:22181276-22185621	AB-6	AB-3	OK	88.9807	6.8296	-3.70362	3.34022	0.000837125	0.00241116	yes
RCCD1	10:22240552-22241714	AB-6	AB-3	OK	154.403	0.709465	-7.76575	6.04679	1.47761e-09	1.42409e-08	yes
UNC45A	10:22242436-22248733	AB-6	AB-3	OK	280.23	1.15023	-7.92855	7.82368	5.10703e-15	3.53904e-13	yes
MAN2A2	10:22250888-22257360	AB-6	AB-3	OK	80.036	4.34431	-4.20345	3.30339	0.000955233	0.0027079	yes
FURIN	10:22267940-22278050	AB-6	AB-3	OK	209.587	7.62911	-4.77989	3.21894	0.00128667	0.00351412	yes
C15ORF63	10:22278622-22279236	AB-6	AB-3	OK	1872.35	56.5451	-5.0493	3.63293	0.000280223	0.000914305	yes
TUBGCP4	10:22440299-22452325	AB-6	AB-3	OK	238.941	8.16001	-4.87194	3.22126	0.00127626	0.00348877	yes
PLA2G15	11:64702-82729	AB-6	AB-3	OK	102.534	16.3421	-2.64943	2.33384	0.0196041	0.0389701	yes
SLC7A6OS	11:280827-285767	AB-6	AB-3	OK	323.051	11.239	-4.84518	3.62801	0.000285614	0.000929574	yes
CSNK2A2	11:401654-422917	AB-6	AB-3	OK	467.013	14.1054	-5.04914	2.2859	0.0222601	0.0435905	yes
C11H16orf80	11:426230-432756	AB-6	AB-3	OK	560.396	22.8818	-4.61417	3.15374	0.00161195	0.00428572	yes
ZNF319	11:452256-454716	AB-6	AB-3	OK	74.8826	1.00416	-6.22057	4.72272	2.32714e-06	1.15751e-05	yes
CIAPIN1	11:566341-572318	AB-6	AB-3	OK	1006.16	20.4016	-5.62403	2.57041	0.0101579	0.0217171	yes
GFOD2	11:579757-585257	AB-6	AB-3	OK	365.987	2.39592	-7.25507	2.99442	0.00274963	0.00683307	yes
HERPUD1	11:603528-608586	AB-6	AB-3	OK	740.251	7.95544	-6.53993	3.6985	0.000216875	0.00072789	yes
NLRC5	11:621657-649073	AB-6	AB-3	OK	538.08	0.698888	-9.58854	3.83143	0.000127399	0.000451801	yes
CPNE2	11:655780-696802	AB-6	AB-3	OK	121.484	3.15916	-5.26509	3.19236	0.00141116	0.00381167	yes
RSPRY1	11:717125-738532	AB-6	AB-3	OK	877.349	12.8094	-6.09787	3.01008	0.00261181	0.00653471	yes
ENSGALG00000001395	11:760066-763405	AB-6	AB-3	OK	502.758	0.240009	-11.0326	6.51627	7.20792e-11	1.01867e-09	yes
CX3CL1	11:763472-764433	AB-6	AB-3	OK	192.757	0.0903125	-11.0596	5.554	2.79209e-08	1.98015e-07	yes
CCL17	11:770878-771850	AB-6	AB-3	OK	22973.7	7.67393	-11.5477	8.63512	0	0	yes
ENSGALG00000023943	11:856581-861767	AB-6	AB-3	OK	270.704	6.79281	-5.31656	2.22881	0.0258267	0.0496956	yes
NUTF2	11:881676-901274	AB-6	AB-3	OK	1227.21	45.4186	-4.75596	2.88681	0.00389166	0.00928401	yes
EDC4	11:903478-936068	AB-6	AB-3	OK	425.046	11.7934	-5.17156	2.52126	0.0116935	0.0246158	yes
PSKH1	11:944115-963056	AB-6	AB-3	OK	182.432	1.8603	-6.61568	7.34399	2.0739e-13	7.30649e-12	yes
ELMO3	11:995085-1002892	AB-6	AB-3	OK	74.0584	1.52584	-5.60099	6.48083	9.12199e-11	1.24869e-09	yes
TMEM208	11:1005612-1011435	AB-6	AB-3	OK	383.316	18.8778	-4.34377	3.39668	0.000682079	0.00201192	yes
ENSGALG00000021441	11:1029913-1039024	AB-6	AB-3	OK	447.139	4.87542	-6.51905	3.19722	0.0013876	0.00375577	yes
ENSGALG00000021450	11:1111036-1129646	AB-6	AB-3	OK	100.132	13.0179	-2.94333	3.51525	0.000439338	0.00136477	yes
AARS	11:1131019-1143370	AB-6	AB-3	OK	250.827	7.21679	-5.11919	3.26871	0.00108041	0.0030147	yes
ENSGALG00000017470	11:1146280-1152557	AB-6	AB-3	OK	46.6387	8.66055	-2.429	2.86391	0.0041845	0.00990313	yes
FHOD1	11:1319256-1334207	AB-6	AB-3	OK	884.218	3.42443	-8.01239	3.18752	0.00143499	0.00386731	yes
HSD11B2	11:1345843-1348662	AB-6	AB-3	OK	261.149	0.165346	-10.6252	7.02014	2.21645e-12	5.24627e-11	yes
SETD6	11:1384326-1386027	AB-6	AB-3	OK	389.737	7.61017	-5.67843	6.53323	6.43674e-11	9.24968e-10	yes
ENSGALG00000021425	11:1443694-1450176	AB-6	AB-3	OK	565.96	3.74117	-7.24107	2.8814	0.00395909	0.00942576	yes
FTSJD1	11:1483375-1485667	AB-6	AB-3	OK	176.184	2.08054	-6.40398	6.94554	3.77032e-12	8.19625e-11	yes
VAC14	11:1626447-1679787	AB-6	AB-3	OK	453.505	15.8743	-4.83635	2.66125	0.00778521	0.0171533	yes
MTSS1L	11:1684671-1687747	AB-6	AB-3	OK	124.145	8.52795	-3.86369	4.65844	3.18613e-06	1.54374e-05	yes
COG4	11:1727383-1742041	AB-6	AB-3	OK	218.433	9.46101	-4.52905	3.00942	0.00261746	0.00654736	yes
ST3GAL2	11:1750817-1751097	AB-6	AB-3	OK	3031.61	64.8323	-5.54723	4.71021	2.47465e-06	1.22447e-05	yes
NUDT21	11:2138059-2144404	AB-6	AB-3	OK	551.21	27.1131	-4.34554	3.44217	0.000577072	0.00173868	yes
AMFR	11:2146368-2166746	AB-6	AB-3	OK	505.764	27.3559	-4.20854	2.60566	0.00916962	0.0198236	yes
C11H16ORF70	11:2379020-2408691	AB-6	AB-3	OK	552.171	13.7146	-5.33133	2.6752	0.00746855	0.0165415	yes
FBXL8	11:2441309-2442852	AB-6	AB-3	OK	188.991	2.31368	-6.35199	7.03408	2.00573e-12	4.83712e-11	yes
MBTPS1	11:2487264-2511301	AB-6	AB-3	OK	270.702	5.23945	-5.69115	5.42633	5.75253e-08	3.83455e-07	yes
ENSGALG00000021324	11:2646331-2648461	AB-6	AB-3	OK	239.918	4.50267	-5.73562	4.65372	3.25993e-06	1.5764e-05	yes
DPEP2	11:3435571-3443693	AB-6	AB-3	OK	98.7606	1.42845	-6.11141	6.87015	6.41354e-12	1.28009e-10	yes
AKTIP	11:5062975-5078836	AB-6	AB-3	OK	509.586	4.47121	-6.83252	6.36164	1.99606e-10	2.46055e-09	yes
SNX20	11:6493478-6499882	AB-6	AB-3	OK	712.866	4.17601	-7.41536	7.45712	8.83738e-14	3.59554e-12	yes
BRD7	11:6849418-6866270	AB-6	AB-3	OK	431.366	16.5161	-4.70696	2.94146	0.00326672	0.0079549	yes
SIAH1	11:7924441-7925297	AB-6	AB-3	OK	260.108	7.75923	-5.06705	5.36664	8.02166e-08	5.18511e-07	yes
ITFG1	11:8131068-8202631	AB-6	AB-3	OK	536.142	18.5398	-4.85392	4.32403	1.53205e-05	6.58284e-05	yes
DNAJA2	11:8268815-8277945	AB-6	AB-3	OK	1440.39	33.4574	-5.42799	2.31056	0.0208569	0.041169	yes
C16ORF87	11:8319656-8334390	AB-6	AB-3	OK	338.27	4.35664	-6.27882	6.98865	2.77556e-12	6.33104e-11	yes
MYLK3	11:8352554-8373315	AB-6	AB-3	OK	250.819	1.32847	-7.56074	7.34419	2.06946e-13	7.30098e-12	yes
POP4	11:8955573-9004844	AB-6	AB-3	OK	199.454	4.34776	-5.51964	2.4166	0.0156662	0.0319057	yes
PLEKHF1	11:9021541-9022288	AB-6	AB-3	OK	257.906	13.122	-4.29678	5.1327	2.8561e-07	1.6699e-06	yes
CCNE1	11:9086730-9102670	AB-6	AB-3	OK	97.2133	2.9004	-5.06683	5.96126	2.503e-09	2.27041e-08	yes
URI1	11:9167580-9210301	AB-6	AB-3	OK	341.152	13.9159	-4.61561	3.14059	0.00168606	0.00445855	yes
ZNF507	11:10434013-10447129	AB-6	AB-3	OK	141.581	3.05367	-5.53494	4.04319	5.2728e-05	0.000203708	yes
DPY19L3	11:10454314-10480647	AB-6	AB-3	OK	117.489	5.86061	-4.32533	3.37579	0.000736049	0.00215323	yes
PDCD5	11:10534410-10537733	AB-6	AB-3	OK	1029.67	37.6893	-4.77188	2.80708	0.00499929	0.011585	yes
RGS9BP	11:10582410-10586663	AB-6	AB-3	OK	76.4429	0.583913	-7.03248	7.58708	3.26406e-14	1.61105e-12	yes
C19ORF40	11:10665603-10667504	AB-6	AB-3	OK	82.7452	1.99272	-5.37587	5.5977	2.17212e-08	1.57916e-07	yes
ENSGALG00000004862	11:10942034-10953890	AB-6	AB-3	OK	143.178	2.66388	-5.74814	6.30105	2.95639e-10	3.46198e-09	yes
CEBPG	11:11012914-11017409	AB-6	AB-3	OK	555.663	11.9746	-5.53616	3.06539	0.00217388	0.00556272	yes
FAM96B	11:12045881-12048171	AB-6	AB-3	OK	184.173	26.0998	-2.81896	2.41465	0.0157505	0.0320627	yes
RRAD	11:12068009-12071097	AB-6	AB-3	OK	113.93	2.90957	-5.29119	6.11188	9.8463e-10	9.93867e-09	yes
NAE1	11:12187421-12199965	AB-6	AB-3	OK	144.741	7.48164	-4.27398	3.39987	0.000674176	0.00199226	yes
DYNC1LI2	11:12220581-12245162	AB-6	AB-3	OK	1211.56	22.1579	-5.7729	2.55028	0.0107637	0.0228731	yes
CMTM4	11:12273122-12287593	AB-6	AB-3	OK	599.614	10.2565	-5.86942	6.73349	1.65639e-11	2.86111e-10	yes
NUDT7	11:15310428-15313117	AB-6	AB-3	OK	276.614	4.84643	-5.83481	6.48171	9.0687e-11	1.24262e-09	yes
ENSGALG00000005389	11:16147264-16149210	AB-6	AB-3	OK	77.7862	2.76751	-4.81285	5.20852	1.90353e-07	1.1486e-06	yes
CDYL2	11:16881628-16904430	AB-6	AB-3	OK	3874.35	4.60652	-9.71606	5.46992	4.50234e-08	3.06629e-07	yes
CENPN	11:16978967-16986542	AB-6	AB-3	OK	214.287	7.5464	-4.82761	3.9995	6.34773e-05	0.000240858	yes
ATMIN	11:16987817-16996914	AB-6	AB-3	OK	204.04	2.91484	-6.12929	6.52527	6.78777e-11	9.67283e-10	yes
HSD17B2	11:17447326-17458597	AB-6	AB-3	OK	115.086	0.0612739	-10.8751	5.46727	4.57031e-08	3.1082e-07	yes
NAT	11:17494828-17499267	AB-6	AB-3	OK	523.844	16.0248	-5.03076	5.31645	1.05814e-07	6.68231e-07	yes
PNAT10	11:17503002-17507517	AB-6	AB-3	OK	138.907	9.10543	-3.93125	3.0692	0.00214636	0.00550129	yes
WFDC1	11:18603212-18615568	AB-6	AB-3	OK	1806.12	16.9589	-6.7347	3.80873	0.000139681	0.000490505	yes
ATP2C2	11:18619014-18644184	AB-6	AB-3	OK	104.397	0.51756	-7.65613	8.09428	6.66134e-16	6.49498e-14	yes
ENSGALG00000000663	11:18698062-18738839	AB-6	AB-3	OK	4937.52	125.621	-5.29664	2.55864	0.0105082	0.022378	yes
ENSGALG00000020995	11:18756805-18757946	AB-6	AB-3	OK	386.546	5.66109	-6.09342	6.87244	6.3114e-12	1.26243e-10	yes
KLHL36	11:18759976-18772167	AB-6	AB-3	OK	82.4461	4.91125	-4.06929	3.41865	0.000629323	0.00187657	yes
USP10	11:18779564-18830391	AB-6	AB-3	OK	599.158	20.4051	-4.87594	2.45104	0.0142446	0.0293106	yes
CRISPLD2	11:18845371-18866841	AB-6	AB-3	OK	120.219	0.401734	-8.2252	8.42315	0	0	yes
MTHFSD	11:19359245-19376518	AB-6	AB-3	OK	276.53	2.99173	-6.53031	7.15595	8.30891e-13	2.31992e-11	yes
EMC8	11:19635975-19642964	AB-6	AB-3	OK	510.783	27.5646	-4.21182	3.02321	0.00250107	0.0062922	yes
MAP1LC3B	11:19752537-19764115	AB-6	AB-3	OK	1355.54	17.286	-6.29312	2.5431	0.0109873	0.0232934	yes
BANP	11:19999128-20118345	AB-6	AB-3	OK	287.627	1.6171	-7.47465	7.64403	2.10942e-14	1.12025e-12	yes
ZFPM1	11:20314438-20342763	AB-6	AB-3	OK	830.703	0.831024	-9.96523	3.98191	6.83644e-05	0.000257363	yes
ZC3H18	11:20354702-20388115	AB-6	AB-3	OK	697.264	11.5344	-5.9177	2.61007	0.00905233	0.0195975	yes
CTU2	11:20409245-20410568	AB-6	AB-3	OK	76.0156	1.88012	-5.3374	5.88517	3.97649e-09	3.42688e-08	yes
TRAPPC2L	11:20485388-20487917	AB-6	AB-3	OK	796.923	67.8287	-3.55447	2.76698	0.00565781	0.012924	yes
SPG7	11:20661093-20691629	AB-6	AB-3	OK	447.971	18.214	-4.62028	2.5246	0.011583	0.0244101	yes
CDK10	11:20717771-20721824	AB-6	AB-3	OK	132.038	3.64451	-5.17908	6.03975	1.54349e-09	1.47804e-08	yes
ZNF276	11:20732138-20737856	AB-6	AB-3	OK	292.299	8.26732	-5.14388	3.50528	0.00045612	0.00141099	yes
TCF25	11:20782024-20800734	AB-6	AB-3	OK	442.659	7.05205	-5.97201	5.7029	1.17786e-08	9.08174e-08	yes
GAS8	11:20811977-20819202	AB-6	AB-3	OK	484.048	3.90982	-6.9519	4.49563	6.93631e-06	3.16981e-05	yes
CDH1	11:20822703-20835248	AB-6	AB-3	OK	318.261	11.0572	-4.84715	2.83765	0.00454465	0.0106496	yes
ENSGALG00000023445,VPS4A	11:20884502-20886646	AB-6	AB-3	OK	436.433	10.2129	-5.4173	3.96096	7.46503e-05	0.000278714	yes
NIP7	11:20890623-20891948	AB-6	AB-3	OK	313.366	6.8507	-5.51545	6.3371	2.34131e-10	2.83335e-09	yes
CYB5B	11:20907926-20921496	AB-6	AB-3	OK	526.188	43.1873	-3.6069	2.41612	0.0156869	0.0319432	yes
ENSGALG00000023438	11:20993939-20994607	AB-6	AB-3	OK	1370.39	17.6872	-6.27574	5.69786	1.21321e-08	9.32457e-08	yes
PHLPP2	11:21776765-21796585	AB-6	AB-3	OK	503.285	3.69914	-7.08804	5.01118	5.4096e-07	3.00887e-06	yes
ADAT1	11:21851316-21871788	AB-6	AB-3	OK	182.172	2.33675	-6.28466	7.04476	1.85785e-12	4.53758e-11	yes
TMEM231	11:21885888-21890882	AB-6	AB-3	OK	91.7349	4.7413	-4.27412	3.6371	0.00027573	0.000901312	yes
CHST6	11:21898870-21900052	AB-6	AB-3	OK	298.446	3.90848	-6.25472	6.89808	5.27112e-12	1.0838e-10	yes
PRMT7	11:264296-280738	AB-6	AB-3	OK	171.912	3.8557	-5.47853	6.07676	1.22636e-09	1.20899e-08	yes
SLC7A6	11:288415-315962	AB-6	AB-3	OK	528.921	16.9137	-4.96678	2.80043	0.00510342	0.0117973	yes
MMP15	11:441181-442539	AB-6	AB-3	OK	635.556	38.4868	-4.04558	2.94697	0.00320908	0.00783058	yes
C16ORF57	11:445217-449746	AB-6	AB-3	OK	348.396	13.4135	-4.69898	5.34481	9.05122e-08	5.788e-07	yes
ENSGALG00000025138	11:473605-473685	AB-6	AB-3	OK	16170.2	105.247	-7.26342	3.39909	0.000676101	0.00199699	yes
GPR97	11:522209-525106	AB-6	AB-3	OK	379.29	1.92212	-7.62446	7.75759	8.65974e-15	5.45667e-13	yes
POLR2C	11:552554-559936	AB-6	AB-3	OK	683.484	14.4241	-5.56635	3.56286	0.000366832	0.00116302	yes
COQ9	11:560077-565860	AB-6	AB-3	OK	207.276	11.6132	-4.15772	3.47046	0.00051956	0.00158381	yes
FAM192A	11:698302-708378	AB-6	AB-3	OK	1327.88	32.9228	-5.3339	2.74398	0.00606998	0.0137558	yes
PLLP	11:750377-752714	AB-6	AB-3	OK	187.046	0.109546	-10.7376	5.40162	6.60435e-08	4.34555e-07	yes
RANBP10	11:782281-837382	AB-6	AB-3	OK	469.748	15.7342	-4.89991	3.02367	0.00249725	0.00628386	yes
CENPT	11:856581-861767	AB-6	AB-3	OK	400.973	6.77168	-5.88785	4.50172	6.7405e-06	3.08794e-05	yes
EXOC3L1	11:971283-981151	AB-6	AB-3	OK	75.4349	0.283026	-8.05815	8.23257	2.22045e-16	2.66245e-14	yes
ENSGALG00000001824	11:1026242-1029003	AB-6	AB-3	OK	63.1442	7.30275	-3.11214	3.64831	0.00026397	0.000867105	yes
CTCF	11:1049565-1061478	AB-6	AB-3	OK	911.828	22.9509	-5.31214	2.44162	0.0146215	0.029989	yes
FAM65A	11:1083283-1096041	AB-6	AB-3	OK	788.351	2.02408	-8.60543	3.45433	0.000551659	0.0016709	yes
ENSGALG00000001791	11:1111036-1129646	AB-6	AB-3	OK	135.68	2.21396	-5.93744	4.10373	4.06538e-05	0.000160663	yes
ENSGALG00000002120	11:1241302-1244630	AB-6	AB-3	OK	358.854	5.47115	-6.03541	6.85393	7.18492e-12	1.40677e-10	yes
PLEKHG4	11:1259628-1287401	AB-6	AB-3	OK	84.6471	3.55336	-4.57421	3.7975	0.000146163	0.000511199	yes
SLC9A5	11:1312337-1317501	AB-6	AB-3	OK	427.572	6.63997	-6.00885	3.73516	0.000187598	0.000638557	yes
GOT2	11:1451401-1457024	AB-6	AB-3	OK	311.235	19.8531	-3.97057	2.70689	0.00679171	0.0151993	yes
PDPR	11:1756602-1774533	AB-6	AB-3	OK	71.4714	3.70945	-4.26809	3.47342	0.000513866	0.00156779	yes
ENSGALG00000023841	11:1776405-1777498	AB-6	AB-3	OK	2537.06	27.7785	-6.51305	7.08421	1.39844e-12	3.59899e-11	yes
WDR59	11:1878948-1927727	AB-6	AB-3	OK	158.685	3.45711	-5.52046	5.67916	1.3536e-08	1.03003e-07	yes
NUP93	11:2026912-2098139	AB-6	AB-3	OK	210.913	19.0174	-3.47125	2.39189	0.0167618	0.0339021	yes
MT3	11:2100506-2103780	AB-6	AB-3	OK	13364.3	528.501	-4.66033	3.99267	6.53346e-05	0.000247179	yes
B3GNT9	11:2415990-2417061	AB-6	AB-3	OK	619.599	23.5941	-4.71484	3.21322	0.00131257	0.00357675	yes
TRADD	11:2428751-2437608	AB-6	AB-3	OK	2126.46	15.4267	-7.10688	2.94429	0.00323702	0.00789148	yes
ENSGALG00000003330	11:2656621-2657740	AB-6	AB-3	OK	121.879	0.83092	-7.19652	7.41734	1.1946e-13	4.64765e-12	yes
DUS2L	11:3376984-3392967	AB-6	AB-3	OK	228.484	5.53057	-5.36852	3.9074	9.32933e-05	0.000341124	yes
ENSGALG00000021287	11:4675254-4675429	AB-6	AB-3	OK	469.021	13.4342	-5.12567	3.50253	0.000460863	0.00142386	yes
ENSGALG00000003663	11:5083302-5103410	AB-6	AB-3	OK	432.398	5.1971	-6.37851	4.57235	4.82284e-06	2.26526e-05	yes
CYLD	11:6462921-6480879	AB-6	AB-3	OK	894.819	7.7686	-6.8478	2.78622	0.00533266	0.0122606	yes
NKD1	11:6562033-6678230	AB-6	AB-3	OK	336.98	9.9008	-5.08897	3.59569	0.000323537	0.00103892	yes
ADCY7	11:6885380-6947953	AB-6	AB-3	OK	216.092	13.4358	-4.00749	2.52067	0.0117132	0.0246508	yes
PAPD5	11:6964218-6991780	AB-6	AB-3	OK	553.38	10.299	-5.7477	3.52775	0.000419103	0.00130907	yes
LONP2	11:7930537-7968347	AB-6	AB-3	OK	145.252	12.3907	-3.55123	2.64483	0.00817328	0.0179022	yes
PHKB	11:8060123-8127805	AB-6	AB-3	OK	97.4899	4.81412	-4.33991	3.21923	0.00128535	0.00351112	yes
DASRAA	11:8281046-8286313	AB-6	AB-3	OK	79.825	3.845	-4.37578	4.99001	6.03776e-07	3.33142e-06	yes
ORC6	11:8375466-8380539	AB-6	AB-3	OK	121.506	6.34513	-4.25924	5.0945	3.49655e-07	2.01124e-06	yes
UQCRFS1	11:8669415-8672771	AB-6	AB-3	OK	968.527	43.2717	-4.4843	2.76397	0.00571025	0.0130288	yes
C19ORF12	11:8955573-9004844	AB-6	AB-3	OK	343.814	9.82206	-5.12946	3.81417	0.000136641	0.000481046	yes
ANKRD27	11:10540165-10580301	AB-6	AB-3	OK	156.984	2.6261	-5.90155	6.16046	7.2534e-10	7.61535e-09	yes
CEP89	11:10645153-10665169	AB-6	AB-3	OK	135.033	6.7233	-4.328	3.26061	0.00111172	0.00309068	yes
CEBPA	11:10986724-10988790	AB-6	AB-3	OK	132.613	1.9925	-6.0565	6.55994	5.38296e-11	7.90504e-10	yes
ENSGALG00000004913	11:11621161-11643777	AB-6	AB-3	OK	89.9519	1.29648	-6.11649	6.07233	1.26067e-09	1.2382e-08	yes
KIAA0355	11:11691309-11723359	AB-6	AB-3	OK	202.392	6.81405	-4.8925	2.65664	0.00789225	0.0173616	yes
ENSGALG00000004951	11:11723553-11739964	AB-6	AB-3	OK	182.659	2.71665	-6.07118	6.84953	7.40918e-12	1.44711e-10	yes
WTIP	11:11854735-11938478	AB-6	AB-3	OK	254.397	4.55682	-5.80291	6.19039	6.00163e-10	6.44291e-09	yes
PDP2	11:12161062-12162664	AB-6	AB-3	OK	670.486	18.3187	-5.19382	3.08167	0.0020584	0.00530569	yes
ENSGALG00000023578	11:12309898-12312498	AB-6	AB-3	OK	663.248	25.1209	-4.72259	5.43098	5.60469e-08	3.74431e-07	yes
SPATA2L	11:12346534-12348133	AB-6	AB-3	OK	482.437	13.0177	-5.21179	6.02073	1.73632e-09	1.64197e-08	yes
GCSH	11:17029990-17039209	AB-6	AB-3	OK	89.4774	3.86223	-4.53402	5.6787	1.35719e-08	1.03248e-07	yes
SDR42E1	11:17428794-17430286	AB-6	AB-3	OK	358.501	3.21629	-6.80044	7.29573	2.97096e-13	9.86942e-12	yes
MPHOSPH6	11:17512188-17518871	AB-6	AB-3	OK	171.718	4.58342	-5.22747	4.45694	8.31393e-06	3.75124e-05	yes
MLYCD	11:18366522-18388672	AB-6	AB-3	OK	340.512	7.74665	-5.45799	5.81193	6.17572e-09	5.09576e-08	yes
HSBP1	11:18458706-18459624	AB-6	AB-3	OK	2128.46	124.781	-4.09234	3.56741	0.000360521	0.00114563	yes
ENSGALG00000023533	11:18563732-18566067	AB-6	AB-3	OK	473.585	3.76813	-6.97363	7.46446	8.37108e-14	3.43982e-12	yes
COTL1	11:18739145-18756529	AB-6	AB-3	OK	2138.24	80.0664	-4.73908	2.38042	0.0172927	0.0348574	yes
ZDHHC7	11:18958322-18966932	AB-6	AB-3	OK	490.298	20.8983	-4.5522	3.13226	0.00173465	0.00456964	yes
IRF8	11:19610704-19616333	AB-6	AB-3	OK	683.797	40.4092	-4.08081	2.35054	0.0187461	0.0374534	yes
KIAA0182	11:19657269-19668129	AB-6	AB-3	OK	749.947	1.93776	-8.59626	2.80643	0.00500936	0.011605	yes
FBXO31	11:19724768-19745671	AB-6	AB-3	OK	90.9932	2.01866	-5.49429	6.36342	1.97313e-10	2.43499e-09	yes
ZCCHC14	11:19767500-19813382	AB-6	AB-3	OK	741.337	6.32914	-6.87198	2.79552	0.00518166	0.011956	yes
KLHDC4	11:19883589-19912878	AB-6	AB-3	OK	664.235	4.88353	-7.08763	6.57473	4.87403e-11	7.2467e-10	yes
CA5B	11:19964282-19980176	AB-6	AB-3	OK	418.351	10.8448	-5.26963	5.43658	5.43117e-08	3.63893e-07	yes
MVD	11:20392614-20395600	AB-6	AB-3	OK	236.249	5.85084	-5.33552	5.7079	1.14382e-08	8.84627e-08	yes
ENSGALG00000014506	11:20571707-20574569	AB-6	AB-3	OK	832.921	12.2455	-6.08786	4.28376	1.83763e-05	7.77621e-05	yes
DBNDD1	11:20806581-20807330	AB-6	AB-3	OK	90.3716	2.45566	-5.20169	5.08499	3.6765e-07	2.10636e-06	yes
ENSGALG00000000549	11:20819211-20820758	AB-6	AB-3	OK	138.605	13.5443	-3.35522	3.01892	0.00253681	0.00637115	yes
CHTF8	11:20838991-20872516	AB-6	AB-3	OK	314.16	13.4857	-4.54199	2.86061	0.00422825	0.00999368	yes
COG8	11:20887933-20890574	AB-6	AB-3	OK	215.469	2.49237	-6.43382	6.9079	4.91873e-12	1.02423e-10	yes
TERF2	11:20895889-20903666	AB-6	AB-3	OK	731.292	6.96762	-6.71364	5.42916	5.662e-08	3.77919e-07	yes
NOB1	11:20997775-21000327	AB-6	AB-3	OK	272.224	2.24788	-6.92008	7.3574	1.87628e-13	6.74059e-12	yes
DHODH	11:21690487-21693968	AB-6	AB-3	OK	396.856	20.2175	-4.29494	2.82221	0.00476944	0.0111152	yes
GABARAPL2	11:21878169-21885879	AB-6	AB-3	OK	412.966	20.5969	-4.32552	3.17652	0.00149055	0.00399863	yes
RRP9	12:63803-67493	AB-6	AB-3	OK	196.81	8.47436	-4.53756	3.72008	0.000199162	0.000674061	yes
RPL29	12:531781-533742	AB-6	AB-3	OK	25549.7	1382.2	-4.20827	2.815	0.00487776	0.0113346	yes
NISCH	12:547251-580775	AB-6	AB-3	OK	644.678	13.2846	-5.60076	2.27607	0.022842	0.0445768	yes
C3ORF78	12:668354-668985	AB-6	AB-3	OK	622.522	23.9079	-4.70256	5.49432	3.9221e-08	2.7043e-07	yes
SPCS1	12:749081-751377	AB-6	AB-3	OK	2168.52	55.066	-5.29941	2.99284	0.00276397	0.00686441	yes
ENSGALG00000022661	12:1137979-1138721	AB-6	AB-3	OK	203.85	4.631	-5.46004	5.89675	3.70721e-09	3.21751e-08	yes
PFKFB4	12:1422139-1441069	AB-6	AB-3	OK	703.939	19.799	-5.15195	3.06271	0.0021934	0.00560557	yes
MAPKAPK3	12:1748812-1790051	AB-6	AB-3	OK	146.135	0.262588	-9.12028	8.67322	0	0	yes
MANF	12:2071565-2075486	AB-6	AB-3	OK	972.402	17.7883	-5.77255	4.26943	1.95976e-05	8.25064e-05	yes
RBM15B	12:2077426-2079100	AB-6	AB-3	OK	335.68	5.56362	-5.91492	4.07588	4.58413e-05	0.00017934	yes
RBM6	12:2425319-2476541	AB-6	AB-3	OK	416.374	4.449	-6.54826	3.28876	0.00100632	0.00283522	yes
EMC3	12:2630414-2634233	AB-6	AB-3	OK	978.293	32.0121	-4.93358	3.14031	0.00168769	0.00446223	yes
TEX264	12:2704880-2727394	AB-6	AB-3	OK	337.381	8.23631	-5.35624	5.89083	3.84262e-09	3.32225e-08	yes
GLYCTK	12:2823874-2827949	AB-6	AB-3	OK	187.902	2.05891	-6.51195	7.08348	1.40576e-12	3.61534e-11	yes
ENSGALG00000004676	12:3510406-3511102	AB-6	AB-3	OK	84.3383	0.869228	-6.60031	5.89803	3.6786e-09	3.19568e-08	yes
ASPN	12:3550833-3669631	AB-6	AB-3	OK	204.576	0.074246	-11.428	5.11621	3.11737e-07	1.80973e-06	yes
NOL8	12:3670006-3684386	AB-6	AB-3	OK	137.711	5.68948	-4.5972	3.0857	0.00203073	0.00524142	yes
IARS	12:3720411-3810553	AB-6	AB-3	OK	202.125	12.8888	-3.97106	2.42605	0.0152643	0.0311722	yes
PPARG	12:5069039-5089703	AB-6	AB-3	OK	462.877	21.6917	-4.41541	2.66776	0.00763596	0.0168656	yes
TSEN2	12:5127295-5137433	AB-6	AB-3	OK	104.708	3.148	-5.0558	3.98072	6.87058e-05	0.000258536	yes
MKRN2	12:5141750-5151452	AB-6	AB-3	OK	258.884	7.06234	-5.19601	3.80582	0.000141338	0.000495806	yes
ISY1	12:5264145-5273910	AB-6	AB-3	OK	677.634	8.5847	-6.30259	3.87102	0.000108383	0.000390504	yes
ENSGALG00000005020	12:5278514-5286246	AB-6	AB-3	OK	1326.65	5.96058	-7.79812	6.54463	5.96441e-11	8.66617e-10	yes
ENSGALG00000005026	12:5414161-5424697	AB-6	AB-3	OK	103.652	0.410959	-7.97854	8.00218	1.33227e-15	1.15692e-13	yes
HDAC11	12:5908116-5932946	AB-6	AB-3	OK	78.2152	1.78401	-5.45425	6.36202	1.99123e-10	2.45542e-09	yes
ENSGALG00000022654	12:6594354-6594813	AB-6	AB-3	OK	179.73	0.906656	-7.63106	5.37843	7.51381e-08	4.88697e-07	yes
NINJ1	12:6826911-6842213	AB-6	AB-3	OK	4231.79	14.4364	-8.19541	3.34091	0.000835046	0.00240585	yes
ENSGALG00000022651	12:7024840-7026001	AB-6	AB-3	OK	338.179	1.21882	-8.11616	6.93189	4.15246e-12	8.88466e-11	yes
CCDC66	12:8610909-8627035	AB-6	AB-3	OK	140.631	2.97868	-5.5611	6.05108	1.43879e-09	1.39187e-08	yes
APPL1	12:8844732-8869119	AB-6	AB-3	OK	151.845	9.74788	-3.96137	3.03279	0.00242302	0.00611799	yes
ABHD6	12:9185748-9192972	AB-6	AB-3	OK	515.654	1.35608	-8.57081	8.14069	4.44089e-16	4.65239e-14	yes
NCKIPSD	12:9228929-9263246	AB-6	AB-3	OK	154.252	11.3897	-3.75949	2.83169	0.00463028	0.0108256	yes
UQCRC1	12:9301214-9309950	AB-6	AB-3	OK	938.684	51.5077	-4.18778	2.32106	0.0202838	0.0401676	yes
COPG	12:9350911-9369955	AB-6	AB-3	OK	626.347	20.8222	-4.91077	2.38369	0.0171399	0.0345826	yes
GATA2	12:9452044-9462559	AB-6	AB-3	OK	2698.39	0.301002	-13.13	5.02633	4.99949e-07	2.79757e-06	yes
RUVBL1	12:9764301-9782018	AB-6	AB-3	OK	428.162	14.0436	-4.93017	3.15012	0.00163203	0.00433268	yes
MGLL	12:9868139-9921345	AB-6	AB-3	OK	316.998	20.4125	-3.95695	3.04122	0.00235624	0.00597021	yes
GPR175	12:10007988-10023855	AB-6	AB-3	OK	239.336	5.34418	-5.48493	3.31194	0.000926504	0.00263615	yes
CHCHD6	12:10024755-10126925	AB-6	AB-3	OK	109.854	1.52534	-6.17031	6.82278	8.92952e-12	1.69695e-10	yes
TXNRD3	12:10676064-10694867	AB-6	AB-3	OK	458.815	12.6563	-5.17998	3.07837	0.00208139	0.00535613	yes
ENSGALG00000006204	12:10776025-10779426	AB-6	AB-3	OK	1190.76	29.1187	-5.35379	3.39003	0.000698854	0.00205584	yes
TMEM43	12:11067794-11077317	AB-6	AB-3	OK	198.77	7.08867	-4.80944	5.56726	2.58783e-08	1.84832e-07	yes
LSM3	12:11090743-11092329	AB-6	AB-3	OK	2016.64	49.9592	-5.33506	6.25567	3.95802e-10	4.46827e-09	yes
C12H3ORF19	12:11545537-11556879	AB-6	AB-3	OK	233.874	4.78439	-5.61125	2.35219	0.0186634	0.0373042	yes
CCDC51	12:11567082-11570559	AB-6	AB-3	OK	242.814	7.98633	-4.92617	3.89136	9.9682e-05	0.000362161	yes
BRPF1	12:11758523-11769331	AB-6	AB-3	OK	115.576	1.7284	-6.06326	4.35975	1.30209e-05	5.67016e-05	yes
CCDC71	12:11819225-11820410	AB-6	AB-3	OK	440.35	5.85638	-6.2325	6.66226	2.69649e-11	4.36341e-10	yes
USP19	12:11854906-11859760	AB-6	AB-3	OK	649.799	8.96643	-6.17932	3.46727	0.000525777	0.00160031	yes
SLC6A6	12:11865890-11867134	AB-6	AB-3	OK	695.08	18.8818	-5.20211	5.85506	4.76836e-09	4.03577e-08	yes
QARS	12:11870307-11875076	AB-6	AB-3	OK	216.654	1.55595	-7.12146	7.51459	5.70655e-14	2.53416e-12	yes
QRICH1	12:11878666-11895835	AB-6	AB-3	OK	270.071	5.18021	-5.70418	3.71631	0.00020215	0.000683423	yes
DALRD3	12:11917314-11921941	AB-6	AB-3	OK	1077.58	7.19831	-7.22592	3.62943	0.000284046	0.000925067	yes
ENSGALG00000006944	12:11927405-11943061	AB-6	AB-3	OK	131.215	0.180054	-9.50929	6.10452	1.03107e-09	1.03538e-08	yes
PRKAR2A	12:11972736-11983886	AB-6	AB-3	OK	435.762	12.3069	-5.146	3.27077	0.00107257	0.00299523	yes
RPP14	12:12061472-12062610	AB-6	AB-3	OK	1389.75	20.2411	-6.10139	6.14797	7.84809e-10	8.1527e-09	yes
RPP14	12:12062674-12063166	AB-6	AB-3	OK	688.286	10.3431	-6.05627	6.91502	4.67804e-12	9.8313e-11	yes
PXK	12:12065247-12097216	AB-6	AB-3	OK	646.222	13.2191	-5.61133	3.11781	0.00182198	0.00477031	yes
KCTD6	12:12108343-12110226	AB-6	AB-3	OK	143.938	2.36692	-5.92629	5.05738	4.25067e-07	2.40653e-06	yes
KBTBD8	12:14925271-14932194	AB-6	AB-3	OK	112.265	6.08056	-4.20656	3.4871	0.000488295	0.00149862	yes
PPP4R2	12:17132528-17159019	AB-6	AB-3	OK	1436.11	17.0464	-6.39656	2.27811	0.0227202	0.0443654	yes
TRNT1	12:18727565-18728600	AB-6	AB-3	OK	633.152	10.5871	-5.90217	6.73686	1.61851e-11	2.80753e-10	yes
SETMAR	12:18993747-18994329	AB-6	AB-3	OK	103.217	0.794995	-7.02052	6.25627	3.94297e-10	4.45445e-09	yes
BHLHE40	12:19217721-19220598	AB-6	AB-3	OK	562.923	10.7789	-5.70666	3.74947	0.00017721	0.000606821	yes
ARL8B	12:19236274-19247986	AB-6	AB-3	OK	3435.51	61.2763	-5.80905	3.17561	0.0014952	0.00400956	yes
EDEM1	12:19253531-19263540	AB-6	AB-3	OK	1002.02	27.2718	-5.19936	2.26524	0.0234981	0.0457039	yes
THUMPD3	12:20067035-20072051	AB-6	AB-3	OK	876.564	13.4093	-6.03056	5.35242	8.67881e-08	5.57165e-07	yes
VHL	12:20073068-20074941	AB-6	AB-3	OK	510.552	3.03121	-7.39602	7.77861	7.32747e-15	4.73529e-13	yes
IFT122	12:20128529-20158094	AB-6	AB-3	OK	90.7147	5.01025	-4.17838	3.13981	0.00169059	0.00446862	yes
ZFYVE20	12:20349049-20381283	AB-6	AB-3	OK	331.495	11.829	-4.80858	2.70292	0.00687327	0.0153642	yes
LIMS1	12:20463-28594	AB-6	AB-3	OK	78.8546	0.369457	-7.73764	5.97096	2.35856e-09	2.15363e-08	yes
ENSGALG00000002590	12:32848-52691	AB-6	AB-3	OK	840.776	5.07758	-7.37144	4.57281	4.81226e-06	2.26115e-05	yes
NT5DC2	12:642507-667832	AB-6	AB-3	OK	93.3907	9.99956	-3.22334	2.72123	0.00650391	0.0146194	yes
PBRM1	12:674442-731306	AB-6	AB-3	OK	540.913	11.2422	-5.5884	2.2515	0.0243536	0.0471731	yes
GLT8D1	12:743701-748289	AB-6	AB-3	OK	93.8026	5.51659	-4.08778	4.92682	8.35774e-07	4.49895e-06	yes
ENSGALG00000022662	12:812321-812641	AB-6	AB-3	OK	2953.52	90.1157	-5.03451	3.7391	0.000184679	0.000629687	yes
SFMBT1	12:849932-880889	AB-6	AB-3	OK	81.1054	3.36057	-4.59302	5.37299	7.7441e-08	5.02059e-07	yes
RFT1	12:1127293-1136949	AB-6	AB-3	OK	91.2921	3.88671	-4.55387	5.4399	5.331e-08	3.57867e-07	yes
PRKCD	12:1448409-1480387	AB-6	AB-3	OK	402.179	18.4892	-4.44308	2.59533	0.00944992	0.0203678	yes
C3ORF18	12:1638517-1644739	AB-6	AB-3	OK	88.8276	0.404742	-7.77786	6.07274	1.25745e-09	1.23559e-08	yes
VPRBP	12:2084392-2133409	AB-6	AB-3	OK	410.843	6.14266	-6.06358	2.61821	0.00883916	0.0191819	yes
ENSGALG00000002423	12:2143304-2156429	AB-6	AB-3	OK	369.903	2.01636	-7.51925	5.03007	4.90309e-07	2.74777e-06	yes
ENSGALG00000022656	12:2222543-2224042	AB-6	AB-3	OK	110.313	0.662046	-7.38046	6.24854	4.14314e-10	4.65127e-09	yes
IP6K1	12:2224446-2257609	AB-6	AB-3	OK	193.699	2.4701	-6.29311	6.95663	3.48521e-12	7.65748e-11	yes
DAG1	12:2278865-2279090	AB-6	AB-3	OK	2069	21.4581	-6.59127	6.97347	3.09197e-12	6.93466e-11	yes
MON1A	12:2418483-2420577	AB-6	AB-3	OK	303.971	2.80318	-6.76072	7.2301	4.82725e-13	1.47407e-11	yes
RAD54L2	12:2490212-2528761	AB-6	AB-3	OK	225.298	7.51601	-4.90572	2.98345	0.00285017	0.00705077	yes
USP4	12:2637925-2667530	AB-6	AB-3	OK	298.58	6.64823	-5.489	3.32953	0.00086994	0.00249295	yes
ENSGALG00000022655	12:2828309-2830682	AB-6	AB-3	OK	165.216	1.11843	-7.20673	6.79456	1.08646e-11	1.99874e-10	yes
BAP1	12:2932161-2944742	AB-6	AB-3	OK	417.551	3.89947	-6.74253	3.59467	0.000324803	0.00104223	yes
PARP3	12:2953011-2955251	AB-6	AB-3	OK	72.4155	1.23271	-5.87639	6.53586	6.32454e-11	9.10965e-10	yes
SHISA5	12:3482413-3493568	AB-6	AB-3	OK	1664.93	16.1355	-6.68908	2.34548	0.0190025	0.037903	yes
ATRIP	12:3496373-3506486	AB-6	AB-3	OK	303.913	3.25986	-6.54271	6.72003	1.81684e-11	3.10134e-10	yes
TAMM41	12:4788530-4810660	AB-6	AB-3	OK	125.478	1.11283	-6.81706	7.40996	1.26343e-13	4.86606e-12	yes
RAB43	12:5297422-5308554	AB-6	AB-3	OK	1117.97	8.2225	-7.08709	7.19742	6.13731e-13	1.79853e-11	yes
GP9	12:5318325-5318925	AB-6	AB-3	OK	8720.22	1.2081	-12.8174	4.58028	4.64344e-06	2.18746e-05	yes
ENSGALG00000005023	12:5325255-5327100	AB-6	AB-3	OK	229.4	0.0925774	-11.2749	6.19192	5.94365e-10	6.39302e-09	yes
NUP210	12:5829737-5889121	AB-6	AB-3	OK	163.559	7.95943	-4.361	2.55303	0.0106789	0.0227062	yes
gga-let-7d	12:6301451-6301554	AB-6	AB-3	OK	2585.32	90.8475	-4.83075	3.10743	0.0018872	0.00491755	yes
PHF2	12:6512898-6549266	AB-6	AB-3	OK	1015.69	7.98729	-6.99054	2.81859	0.00482351	0.0112247	yes
WNK2	12:6685063-6754908	AB-6	AB-3	OK	104.944	0.0775975	-10.4013	8.87419	0	0	yes
C9ORF89	12:6852590-6897359	AB-6	AB-3	OK	1389.5	6.43764	-7.75382	6.24332	4.28368e-10	4.78856e-09	yes
FGD3	12:6923595-6965696	AB-6	AB-3	OK	2818.96	9.35212	-8.23566	2.33357	0.0196185	0.0389967	yes
DCP1A	12:7208557-7238040	AB-6	AB-3	OK	811.563	10.0665	-6.33306	5.64462	1.65548e-08	1.23547e-07	yes
ACTR8	12:7460888-7467863	AB-6	AB-3	OK	446.397	6.05492	-6.20408	6.13021	8.77616e-10	8.98495e-09	yes
SELK	12:7468694-7472754	AB-6	AB-3	OK	694.275	26.5438	-4.70906	3.59483	0.000324608	0.0010417	yes
FAM208A	12:8629308-8659035	AB-6	AB-3	OK	514.304	7.38314	-6.12224	2.53092	0.0113764	0.0240298	yes
ARHGEF3	12:8665323-8697330	AB-6	AB-3	OK	637.838	1.64989	-8.59468	3.52626	0.000421468	0.00131535	yes
FAM116A	12:8970132-8987515	AB-6	AB-3	OK	187.411	7.15462	-4.71119	4.89365	9.89804e-07	5.26108e-06	yes
ENSGALG00000022650	12:9263460-9265286	AB-6	AB-3	OK	205.913	10.3823	-4.30983	3.55027	0.000384833	0.00121395	yes
EEFSEC	12:9686945-9728617	AB-6	AB-3	OK	142.381	2.70686	-5.71699	6.58512	4.54514e-11	6.83357e-10	yes
ABTB1	12:9927378-9954542	AB-6	AB-3	OK	381.762	9.70536	-5.29775	2.48854	0.0128268	0.0267197	yes
ENSGALG00000022646	12:10780774-10782540	AB-6	AB-3	OK	581.472	4.10741	-7.14534	7.77007	7.77156e-15	4.97886e-13	yes
SLC41A3	12:10786004-10802689	AB-6	AB-3	OK	96.7763	1.57236	-5.94365	6.8377	8.04778e-12	1.55247e-10	yes
ZXDC	12:10959084-10967883	AB-6	AB-3	OK	1271.76	4.49822	-8.14326	5.92836	3.05979e-09	2.70827e-08	yes
CHCHD4	12:11059483-11067553	AB-6	AB-3	OK	343.802	6.51087	-5.72258	6.50016	8.02329e-11	1.11812e-09	yes
XPC	12:11080571-11090303	AB-6	AB-3	OK	479.763	6.7615	-6.14883	5.40549	6.46329e-08	4.26081e-07	yes
ENSGALG00000006389	12:11245527-11248768	AB-6	AB-3	OK	160.411	3.46467	-5.53291	6.0612	1.35108e-09	1.31547e-08	yes
TMA7	12:11561867-11565454	AB-6	AB-3	OK	3861.5	76.0625	-5.66583	6.00426	1.92202e-09	1.79784e-08	yes
GGA.26062	12:11644698-11656229	AB-6	AB-3	OK	201.946	2.52032	-6.32422	5.46105	4.73324e-08	3.20977e-07	yes
ENSGALG00000006678	12:11772874-11773497	AB-6	AB-3	OK	157.562	2.92246	-5.75259	5.31782	1.05016e-07	6.63531e-07	yes
TADA3	12:11775417-11778017	AB-6	AB-3	OK	142.321	1.12581	-6.98204	7.65952	1.86517e-14	1.01181e-12	yes
ENSGALG00000006784	12:11811701-11815867	AB-6	AB-3	OK	200.097	2.29804	-6.44415	7.13063	9.99201e-13	2.70492e-11	yes
P4HTM	12:11927405-11943061	AB-6	AB-3	OK	133.265	0.415205	-8.32626	3.65621	0.000255973	0.000843578	yes
ARIH2	12:11944404-11969162	AB-6	AB-3	OK	762.362	18.7425	-5.34609	2.82374	0.00474667	0.011068	yes
PDHB	12:12098621-12102796	AB-6	AB-3	OK	669.364	28.5528	-4.55109	2.7046	0.00683872	0.0152928	yes
THOC7	12:13819349-13826735	AB-6	AB-3	OK	664.131	36.959	-4.16747	2.89613	0.00377791	0.0090437	yes
ADAMTS9	12:14033981-14096115	AB-6	AB-3	OK	1156.55	0.0855487	-13.7227	6.93488	4.06564e-12	8.73758e-11	yes
SUCLG2	12:15049734-15151688	AB-6	AB-3	OK	210.818	16.7756	-3.65156	2.41855	0.0155826	0.0317587	yes
ENSGALG00000011370	12:15728162-15735174	AB-6	AB-3	OK	398.546	6.56686	-5.9234	3.9215	8.79988e-05	0.000323553	yes
UBA3	12:15736456-15752142	AB-6	AB-3	OK	369.047	6.97043	-5.72641	3.67197	0.000240687	0.000798481	yes
LMOD3	12:15770577-15779243	AB-6	AB-3	OK	252.856	0.367739	-9.42542	6.10683	1.01632e-09	1.02187e-08	yes
EIF4E3	12:16868114-16883585	AB-6	AB-3	OK	205.507	1.96309	-6.70992	4.07631	4.57569e-05	0.000179047	yes
RYBP	12:17002039-17032470	AB-6	AB-3	OK	588.557	1.18539	-8.95568	8.4878	0	0	yes
CRBN	12:18735376-18743545	AB-6	AB-3	OK	192.467	8.84132	-4.44421	3.5954	0.000323896	0.00103977	yes
SUMF1	12:18997548-19026356	AB-6	AB-3	OK	332.483	12.3648	-4.74897	5.12001	3.05525e-07	1.77643e-06	yes
RAD18	12:19938396-19974905	AB-6	AB-3	OK	75.0082	5.15046	-3.86427	3.27661	0.00105063	0.00294209	yes
TMCC1	12:20260819-20318451	AB-6	AB-3	OK	647.641	3.82593	-7.40324	6.65614	2.81108e-11	4.52335e-10	yes
MRPS25	12:20385053-20386359	AB-6	AB-3	OK	1158.42	38.2282	-4.92138	3.24906	0.00115788	0.00320357	yes
UBE2D2	13:898226-918259	AB-6	AB-3	OK	2879.3	35.2145	-6.3534	4.17581	2.9693e-05	0.000120543	yes
CXXC5	13:939868-945216	AB-6	AB-3	OK	476.679	0.707325	-9.39643	8.61637	0	0	yes
ENSGALG00000002570	13:1698605-1699502	AB-6	AB-3	OK	1011.05	68.8558	-3.87613	2.4867	0.0128934	0.0268434	yes
DNAJC18	13:2171431-2183444	AB-6	AB-3	OK	635.537	13.5326	-5.55346	3.48843	0.000485862	0.00149173	yes
SIL1	13:2268496-2336846	AB-6	AB-3	OK	88.9765	6.83753	-3.70188	3.2041	0.00135483	0.00367813	yes
CO6	13:3543729-3550734	AB-6	AB-3	OK	342.445	12.5791	-4.76677	5.11307	3.1696e-07	1.83801e-06	yes
ENSGALG00000001874	13:4487896-4494632	AB-6	AB-3	OK	120.426	0.2752	-8.77345	8.61059	0	0	yes
NUDCD2	13:6477736-6480388	AB-6	AB-3	OK	556.896	16.8257	-5.04867	4.21159	2.53578e-05	0.000104431	yes
SLU7	13:7581362-7592262	AB-6	AB-3	OK	747.986	20.0093	-5.22427	2.57787	0.00994112	0.0213079	yes
PWWP2A	13:7683978-7685343	AB-6	AB-3	OK	452.565	10.3202	-5.45458	5.71398	1.10367e-08	8.57214e-08	yes
ADRB2	13:8209878-8211081	AB-6	AB-3	OK	298.189	6.48915	-5.52206	4.15628	3.23471e-05	0.000130465	yes
GRPEL2	13:8341724-8350802	AB-6	AB-3	OK	789.386	3.51706	-7.81022	7.92967	2.22045e-15	1.77816e-13	yes
PCYOX1L	13:8355627-8358853	AB-6	AB-3	OK	446.416	3.75748	-6.89248	7.00786	2.41984e-12	5.64698e-11	yes
ENSGALG00000024289	13:8453612-8456656	AB-6	AB-3	OK	370.603	6.31686	-5.87452	6.59515	4.24822e-11	6.4493e-10	yes
PPARGC1B	13:8484621-8495294	AB-6	AB-3	OK	177.124	1.02659	-7.43075	4.99049	6.02262e-07	3.32357e-06	yes
ENSGALG00000001206	13:8505445-8508811	AB-6	AB-3	OK	521.972	0.401487	-10.3444	9.40712	0	0	yes
ENSGALG00000001210	13:8511238-8514374	AB-6	AB-3	OK	852.095	13.4793	-5.98219	3.97553	7.02228e-05	0.000263618	yes
SLC26A2	13:8532446-8536309	AB-6	AB-3	OK	531.411	1.80371	-8.20272	7.62212	2.4869e-14	1.28511e-12	yes
UBTD2	13:8614461-8661486	AB-6	AB-3	OK	348.194	15.444	-4.49478	5.20386	1.9519e-07	1.17536e-06	yes
SH3PXD2B	13:8745529-8807475	AB-6	AB-3	OK	352.28	8.44359	-5.38272	3.30731	0.000941976	0.00267442	yes
ERGIC1	13:8996067-9064353	AB-6	AB-3	OK	597.109	11.7174	-5.67127	5.60881	2.03717e-08	1.48894e-07	yes
BNIP1	13:9116400-9121099	AB-6	AB-3	OK	225.784	12.6241	-4.1607	3.34761	0.000815117	0.00235531	yes
SFXN1	13:10126769-10152916	AB-6	AB-3	OK	168.798	12.4352	-3.7628	2.23309	0.0255433	0.0492125	yes
NHP2	13:10182897-10184726	AB-6	AB-3	OK	447.417	5.04369	-6.471	7.21193	5.51559e-13	1.64407e-11	yes
GRK6	13:10224636-10240431	AB-6	AB-3	OK	199.444	1.24228	-7.32685	7.62759	2.39808e-14	1.2485e-12	yes
RAB24	13:10285206-10286900	AB-6	AB-3	OK	193.944	7.3689	-4.71805	4.04557	5.21964e-05	0.000201822	yes
ENSGALG00000024232	13:10287016-10290635	AB-6	AB-3	OK	669.311	5.26938	-6.9889	7.62895	2.37588e-14	1.2381e-12	yes
UIMC1	13:10377476-10407259	AB-6	AB-3	OK	193.434	1.06051	-7.51094	7.87147	3.55271e-15	2.62913e-13	yes
CLTB	13:10472831-10478162	AB-6	AB-3	OK	700.831	9.83539	-6.15494	3.6894	0.000224783	0.000751708	yes
NOP16	13:10481669-10483782	AB-6	AB-3	OK	301.303	11.555	-4.70463	3.78305	0.000154919	0.000538569	yes
KIAA1191	13:10487313-10495069	AB-6	AB-3	OK	312.483	6.61876	-5.56107	3.47726	0.000506576	0.00154814	yes
THOC3	13:10503956-10507476	AB-6	AB-3	OK	160.538	1.16309	-7.1088	7.74578	9.54792e-15	5.90913e-13	yes
SPINK6	13:10658099-10659975	AB-6	AB-3	OK	0	8.89228	1e+09	1e+09	0.0226147	0.0441897	yes
RNF145	13:10690676-10729948	AB-6	AB-3	OK	89.4705	1.59777	-5.80728	6.72277	1.78304e-11	3.0504e-10	yes
MED7	13:11521833-11522526	AB-6	AB-3	OK	370.05	9.68369	-5.25602	4.2972	1.72969e-05	7.35729e-05	yes
HAVCR1	13:11525676-11573991	AB-6	AB-3	OK	662.838	19.909	-5.05716	2.24145	0.024997	0.0482913	yes
GEMIN5	13:12085713-12103553	AB-6	AB-3	OK	213.838	11.7414	-4.18684	2.4141	0.0157742	0.0321038	yes
FAM114A2	13:12345625-12354424	AB-6	AB-3	OK	1345.85	8.19237	-7.36002	5.47119	4.47027e-08	3.04613e-07	yes
ATOX1	13:12980537-12983783	AB-6	AB-3	OK	940.866	34.9195	-4.75188	5.5747	2.47964e-08	1.77875e-07	yes
SPARC	13:12997370-13001008	AB-6	AB-3	OK	899.833	0.909684	-9.95007	8.20217	2.22045e-16	2.66245e-14	yes
DCTN4	13:13141851-13153314	AB-6	AB-3	OK	512.63	16.8223	-4.92947	3.03418	0.00241193	0.00609358	yes
RBM22	13:13155187-13162279	AB-6	AB-3	OK	512.845	13.2746	-5.27179	3.36801	0.000757137	0.00220748	yes
RNF130	13:13479112-13511186	AB-6	AB-3	OK	2299.43	36.7632	-5.96687	2.27601	0.0228452	0.0445822	yes
C5ORF45	13:13541657-13544992	AB-6	AB-3	OK	382.994	13.7707	-4.79765	4.78906	1.67561e-06	8.54257e-06	yes
MGAT4B	13:13577333-13590871	AB-6	AB-3	OK	187.033	2.66033	-6.13554	6.63707	3.19973e-11	5.05989e-10	yes
MAPK9	13:14089878-14110002	AB-6	AB-3	OK	353.554	4.97283	-6.15172	4.25069	2.13111e-05	8.90824e-05	yes
RASGEF1C	13:14257394-14289181	AB-6	AB-3	OK	1271.88	0.0684786	-14.1809	7.54603	4.4853e-14	2.08339e-12	yes
CLK4	13:14300147-14313986	AB-6	AB-3	OK	1218.16	12.6392	-6.59065	2.9212	0.00348682	0.00842899	yes
NME5	13:14517447-14548478	AB-6	AB-3	OK	109.551	21.857	-2.32543	2.74014	0.00614135	0.0138977	yes
KLHL3	13:14757125-14789425	AB-6	AB-3	OK	204.51	0.59549	-8.42388	8.40267	0	0	yes
VDAC1	13:16484122-16498884	AB-6	AB-3	OK	1253.79	28.7057	-5.44882	2.32903	0.0198574	0.0394109	yes
C13H5ORF15	13:16499857-16505542	AB-6	AB-3	OK	278.946	10.5426	-4.72568	3.20761	0.00133844	0.00363933	yes
GMCSF	13:17234339-17237354	AB-6	AB-3	OK	100.911	0.295497	-8.41572	4.18057	2.90777e-05	0.000118252	yes
KK34	13:17254985-17258674	AB-6	AB-3	OK	1258.47	0.230732	-12.4132	5.91876	3.24386e-09	2.8537e-08	yes
IL4	13:17534725-17536550	AB-6	AB-3	OK	84.4225	0.806042	-6.71063	5.35215	8.69173e-08	5.57801e-07	yes
UQCRQ	13:17654108-17655364	AB-6	AB-3	OK	758.996	44.1793	-4.10265	2.6685	0.00761898	0.0168351	yes
LEAP2	13:17658750-17660879	AB-6	AB-3	OK	71.4862	0.558339	-7.00038	5.90653	3.49398e-09	3.05223e-08	yes
ENSGALG00000023807	13:17661980-17662208	AB-6	AB-3	OK	11045.2	98.6463	-6.80693	7.34202	2.10498e-13	7.39025e-12	yes
HSPA4	13:17731668-17747716	AB-6	AB-3	OK	704.68	17.0778	-5.36677	2.56162	0.0104185	0.0222112	yes
NDFIP1	13:17767614-17781222	AB-6	AB-3	OK	1291	52.0234	-4.63318	2.5479	0.0108372	0.023012	yes
RBM27	13:18412479-18432960	AB-6	AB-3	OK	567.818	14.2895	-5.3124	2.51807	0.0117998	0.0248148	yes
ENSGALG00000023759	13:18433357-18435202	AB-6	AB-3	OK	877.159	9.87753	-6.47254	6.96529	3.27716e-12	7.28386e-11	yes
TCERG1	13:18455457-18488676	AB-6	AB-3	OK	1004.68	21.0078	-5.57967	2.25241	0.0242962	0.0470774	yes
ENSGALG00000023755	13:18488850-18489458	AB-6	AB-3	OK	2181.37	35.5343	-5.93988	3.67067	0.000241913	0.000802067	yes
KDM3B	13:18755312-18801686	AB-6	AB-3	OK	566.102	6.82442	-6.37421	2.48843	0.0128308	0.0267275	yes
REEP2	13:18806927-18817909	AB-6	AB-3	OK	816.241	1.44164	-9.14514	8.21456	2.22045e-16	2.66245e-14	yes
ENSGALG00000013364	13:544229-545363	AB-6	AB-3	OK	150.016	1.44831	-6.6946	4.8965	9.75594e-07	5.19375e-06	yes
ENSGALG00000024394,SLC35A4	13:872436-874836	AB-6	AB-3	OK	774.785	7.41203	-6.70778	5.66786	1.44591e-08	1.09259e-07	yes
TMEM173	13:883822-887211	AB-6	AB-3	OK	131.408	1.79004	-6.19791	7.0217	2.1918e-12	5.19679e-11	yes
PFDN1	13:1378264-1408088	AB-6	AB-3	OK	4382.72	50.0575	-6.45209	5.79013	7.03305e-09	5.71869e-08	yes
HBEGF	13:1412521-1419353	AB-6	AB-3	OK	633.79	0.247908	-11.32	6.46643	1.00347e-10	1.35544e-09	yes
SRA1	13:1548185-1549035	AB-6	AB-3	OK	288.572	4.41809	-6.02937	6.83123	8.41904e-12	1.61426e-10	yes
PAIP2	13:2192053-2200948	AB-6	AB-3	OK	2539.88	35.3952	-6.16506	2.32367	0.020143	0.0399215	yes
ENSGALG00000021904	13:3644826-3695667	AB-6	AB-3	OK	95.6135	1.4313	-6.06182	5.923	3.16126e-09	2.78765e-08	yes
FOXI1	13:3712160-3714323	AB-6	AB-3	OK	88.4457	0.41943	-7.72022	7.31183	2.63567e-13	8.91005e-12	yes
CCDC99	13:3888465-3909440	AB-6	AB-3	OK	228.518	15.7529	-3.85861	4.12336	3.73389e-05	0.000148661	yes
RARS	13:4497004-4511853	AB-6	AB-3	OK	406.378	20.4041	-4.31589	2.80895	0.00497034	0.0115278	yes
WWC1	13:4512036-4576972	AB-6	AB-3	OK	223.871	2.23459	-6.64652	6.4982	8.12881e-11	1.13098e-09	yes
MAT2B	13:6451377-6462412	AB-6	AB-3	OK	589.039	15.7787	-5.22232	3.1613	0.00157067	0.0041887	yes
CCNG1	13:6483607-6488080	AB-6	AB-3	OK	1808.29	20.4139	-6.46893	2.71581	0.00661129	0.0148371	yes
FABP6	13:7633572-7671227	AB-6	AB-3	OK	82.975	3.04253	-4.76934	5.3632	8.17598e-08	5.2729e-07	yes
TTC1	13:7708028-7740555	AB-6	AB-3	OK	624.353	22.8709	-4.77077	3.01648	0.00255728	0.00641416	yes
gga-mir-3523	13:8966970-8969050	AB-6	AB-3	OK	1044.25	6.58159	-7.30982	3.52012	0.00043135	0.00134294	yes
FAM44B	13:9290963-9295747	AB-6	AB-3	OK	330.415	6.17806	-5.74098	6.3712	1.87552e-10	2.32979e-09	yes
ENSGALG00000024275	13:9407543-9409527	AB-6	AB-3	OK	2158.87	104.596	-4.36738	2.82646	0.00470649	0.010985	yes
DDX41	13:10259723-10267506	AB-6	AB-3	OK	206.203	5.38495	-5.25899	3.87477	0.000106727	0.000385124	yes
PRELID1	13:10282502-10283495	AB-6	AB-3	OK	4235.38	227.913	-4.21594	2.85179	0.00434733	0.0102407	yes
ZNF346	13:10364755-10369928	AB-6	AB-3	OK	463.819	4.96575	-6.54541	7.11335	1.13265e-12	2.9947e-11	yes
FAF2	13:10458645-10472459	AB-6	AB-3	OK	875.639	10.6946	-6.35538	3.2057	0.00134733	0.00365982	yes
ENSGALG00000021437	13:10478297-10479749	AB-6	AB-3	OK	1773.97	38.4797	-5.52674	3.49689	0.000470716	0.00145084	yes
HIGD2A	13:10480916-10481520	AB-6	AB-3	OK	252.428	3.98842	-5.98391	6.28072	3.3701e-10	3.88143e-09	yes
C5ORF25	13:10496826-10502081	AB-6	AB-3	OK	529.649	7.38502	-6.16429	6.14962	7.7671e-10	8.07914e-09	yes
THG1L	13:11371697-11377007	AB-6	AB-3	OK	231.753	3.12429	-6.21291	6.84496	7.64966e-12	1.48547e-10	yes
CYFIP2	13:11434395-11474382	AB-6	AB-3	OK	183.365	0.170495	-10.0708	8.88065	0	0	yes
ITK	13:11483993-11511604	AB-6	AB-3	OK	265.886	0.0715346	-11.8599	8.19018	2.22045e-16	2.66245e-14	yes
SGCD	13:11592036-11784664	AB-6	AB-3	OK	180.968	0.11018	-10.6817	6.70717	1.98437e-11	3.34702e-10	yes
MRPL22	13:12079253-12085436	AB-6	AB-3	OK	719.659	7.77214	-6.53286	6.66679	2.61455e-11	4.2469e-10	yes
CNOT8	13:12104523-12110304	AB-6	AB-3	OK	406.491	7.9926	-5.66841	3.6507	0.000261528	0.000859996	yes
gga-mir-1778	13:12212333-12212406	AB-6	AB-3	OK	38822.3	581.154	-6.06182	5.20285	1.96253e-07	1.18118e-06	yes
SAP30L	13:12215819-12222195	AB-6	AB-3	OK	499.157	10.4129	-5.58305	3.95263	7.72975e-05	0.000287526	yes
GALNT10	13:12231226-12268294	AB-6	AB-3	OK	84.3725	2.12209	-5.31321	4.43278	9.30251e-06	4.16231e-05	yes
ENSGALG00000004351	13:13075005-13084886	AB-6	AB-3	OK	231.05	7.38483	-4.9675	3.76122	0.000169084	0.00058188	yes
GPX3	13:13133781-13135715	AB-6	AB-3	OK	1438.33	71.9645	-4.32096	2.5192	0.0117623	0.0247462	yes
ENSGALG00000024038	13:13154175-13154943	AB-6	AB-3	OK	777.789	15.7658	-5.62451	4.03871	5.37457e-05	0.000207222	yes
NDST1	13:13193085-13201996	AB-6	AB-3	OK	199.555	5.12191	-5.28396	5.503	3.73374e-08	2.58641e-07	yes
HMGXB3	13:13376632-13394140	AB-6	AB-3	OK	145.448	4.15949	-5.12795	3.44331	0.00057465	0.00173236	yes
MAML1	13:13601780-13620664	AB-6	AB-3	OK	561.999	9.46489	-5.89184	2.88444	0.00392108	0.00934678	yes
CNOT6	13:13986242-14000585	AB-6	AB-3	OK	401.18	16.7212	-4.5845	2.87601	0.00402735	0.00956902	yes
TMSB10	13:14578838-14579804	AB-6	AB-3	OK	1141	127.751	-3.15889	2.36964	0.0178056	0.0357813	yes
TGFBI	13:15498989-15525594	AB-6	AB-3	OK	447.92	2.86081	-7.29068	3.3179	0.000906963	0.0025865	yes
FBXL21	13:15550912-15562331	AB-6	AB-3	OK	216.245	5.57521	-5.2775	5.96215	2.48937e-09	2.2597e-08	yes
TXNDC15	13:16072079-16075229	AB-6	AB-3	OK	354.339	4.17482	-6.40727	6.99479	2.65654e-12	6.09836e-11	yes
C5ORF24	13:16082251-16082818	AB-6	AB-3	OK	634.767	21.4295	-4.88856	3.8416	0.000122237	0.000435175	yes
CAMLG	13:16118374-16121459	AB-6	AB-3	OK	195.777	4.75998	-5.36211	4.22439	2.39593e-05	9.91159e-05	yes
PHF15	13:16187940-16246276	AB-6	AB-3	OK	2196.29	14.5372	-7.23917	2.56307	0.0103752	0.0221291	yes
UBE2B	13:16292764-16310491	AB-6	AB-3	OK	4034.95	31.5996	-6.9965	6.33143	2.42892e-10	2.9241e-09	yes
TCF7	13:16365108-16427464	AB-6	AB-3	OK	2673.67	0.924494	-11.4979	7.55361	4.24105e-14	1.98989e-12	yes
ENSGALG00000023823	13:17442053-17442947	AB-6	AB-3	OK	4124.11	0.663228	-12.6023	8.65014	0	0	yes
2017-09-08	13:17559290-17588337	AB-6	AB-3	OK	344.487	18.9437	-4.18466	2.66491	0.00770091	0.0169884	yes
ZCCHC10	13:17715612-17724152	AB-6	AB-3	OK	205.596	4.9284	-5.38255	4.4661	7.96583e-06	3.60501e-05	yes
GNPDA1	13:17758098-17763032	AB-6	AB-3	OK	1624.22	11.4689	-7.14587	5.04084	4.63488e-07	2.60627e-06	yes
YIPF5	13:18144605-18151135	AB-6	AB-3	OK	520.147	10.1066	-5.68555	5.93077	3.01519e-09	2.67306e-08	yes
LARS	13:18388259-18411931	AB-6	AB-3	OK	467.114	11.2829	-5.37157	2.66125	0.0077852	0.0171533	yes
PPP2R2B	13:18491738-18503822	AB-6	AB-3	OK	151.255	1.77508	-6.41296	6.96861	3.201e-12	7.14315e-11	yes
JAKMIP2	13:18649533-18669526	AB-6	AB-3	OK	143.087	0.388646	-8.52422	8.66924	0	0	yes
CDC23	13:18683295-18694918	AB-6	AB-3	OK	80.8963	4.83082	-4.06573	3.3597	0.000780276	0.00226609	yes
PDXDC1	14:35162-60852	AB-6	AB-3	OK	434.738	8.82269	-5.62278	3.09925	0.00194013	0.00503658	yes
SNX29P2	14:145816-158163	AB-6	AB-3	OK	266.201	3.86155	-6.10719	6.79179	1.10751e-11	2.03007e-10	yes
SNX29	14:159015-210133	AB-6	AB-3	OK	301.125	9.21446	-5.03032	3.7241	0.000196012	0.00066447	yes
ERCC4	14:663125-674215	AB-6	AB-3	OK	522.677	11.0684	-5.56141	3.04232	0.00234761	0.00595084	yes
gga-mir-6686	14:754955-756714	AB-6	AB-3	OK	216.68	0.336168	-9.33216	5.60942	2.03007e-08	1.48433e-07	yes
BFAR	14:827403-832376	AB-6	AB-3	OK	276.259	3.9719	-6.12005	6.6667	2.6162e-11	4.24895e-10	yes
ZC3H7A	14:861964-883308	AB-6	AB-3	OK	759.976	8.68836	-6.45073	4.98475	6.20431e-07	3.41687e-06	yes
TXNDC11	14:885315-905550	AB-6	AB-3	OK	294.98	15.4376	-4.2561	2.6729	0.00751981	0.0166401	yes
PMS2	14:976808-989190	AB-6	AB-3	OK	380.909	3.44061	-6.79064	6.23572	4.49713e-10	5.00112e-09	yes
LMTK2	14:1079692-1100118	AB-6	AB-3	OK	666.295	6.99413	-6.57387	4.81018	1.50796e-06	7.74735e-06	yes
FAM20C	14:1732398-1784993	AB-6	AB-3	OK	785.964	4.75372	-7.36926	6.31567	2.68996e-10	3.19441e-09	yes
SUN2	14:2157785-2178890	AB-6	AB-3	OK	574.953	5.41531	-6.73026	3.36563	0.000763689	0.0022239	yes
GET4	14:2181192-2190574	AB-6	AB-3	OK	696.478	16.576	-5.39291	2.84574	0.0044309	0.0104131	yes
GPR146	14:2337592-2338594	AB-6	AB-3	OK	2359.06	29.4267	-6.32494	2.84556	0.00443339	0.0104181	yes
ENSGALG00000021226	14:2353697-2356313	AB-6	AB-3	OK	5054.4	25.6151	-7.6244	4.50838	6.53259e-06	2.99949e-05	yes
GPER	14:2363606-2364548	AB-6	AB-3	OK	316.346	0.10295	-11.5853	5.59281	2.23425e-08	1.61988e-07	yes
MAFK	14:2615834-2617747	AB-6	AB-3	OK	4067.62	40.6069	-6.64632	3.19555	0.00139565	0.00377512	yes
NUDT1	14:3094153-3098131	AB-6	AB-3	OK	311.348	19.4781	-3.9986	2.69107	0.00712241	0.0158573	yes
EIF3B	14:3123848-3140749	AB-6	AB-3	OK	884.147	18.2918	-5.59502	2.27285	0.0230351	0.0449189	yes
CHST12	14:3156584-3157844	AB-6	AB-3	OK	226.698	10.7847	-4.39372	3.44513	0.000570789	0.00172246	yes
BRAT1	14:3350564-3358287	AB-6	AB-3	OK	87.5711	2.76682	-4.98415	4.00875	6.10407e-05	0.000232493	yes
SDK1	14:3541206-3895810	AB-6	AB-3	OK	324.513	2.11293	-7.26289	3.01534	0.00256694	0.00643546	yes
CYP3A4	14:3904707-3915241	AB-6	AB-3	OK	708.572	24.472	-4.85571	2.7019	0.0068945	0.0154042	yes
gga-mir-2129	14:4018488-4018572	AB-6	AB-3	OK	172556	74.859	-11.1706	5.60538	2.07799e-08	1.51568e-07	yes
KIAA0415	14:4020640-4030303	AB-6	AB-3	OK	566.361	7.45736	-6.24691	3.16986	0.00152514	0.00408207	yes
WIPI2	14:4065856-4086668	AB-6	AB-3	OK	343.845	7.81263	-5.45981	5.62296	1.8771e-08	1.38442e-07	yes
FSCN1	14:4203060-4204575	AB-6	AB-3	OK	128.106	0.16601	-9.59185	5.19882	2.00563e-07	1.20484e-06	yes
ARPC1A	14:4360141-4375244	AB-6	AB-3	OK	1486.67	28.8011	-5.68982	2.42393	0.0153534	0.0313379	yes
BUD31	14:4392605-4394631	AB-6	AB-3	OK	1179.2	25.0107	-5.55913	3.29717	0.000976653	0.00276215	yes
CPSF4	14:4400630-4406572	AB-6	AB-3	OK	351.168	11.1624	-4.97544	5.38747	7.14569e-08	4.66968e-07	yes
GTLF3B	14:4530239-4536572	AB-6	AB-3	OK	123.523	6.44338	-4.26082	2.64277	0.008223	0.017997	yes
TMEM11	14:4547526-4548436	AB-6	AB-3	OK	301.861	10.3315	-4.86877	3.88743	0.000101313	0.000367437	yes
USP22	14:4610999-4665839	AB-6	AB-3	OK	1253.07	24.8506	-5.65604	2.3194	0.0203732	0.0403252	yes
MPRIP	14:4703151-4738647	AB-6	AB-3	OK	369.532	3.28722	-6.81269	6.2281	4.72116e-10	5.21641e-09	yes
NT5M	14:4776240-4779771	AB-6	AB-3	OK	193.44	9.21078	-4.39242	5.19774	2.01725e-07	1.21123e-06	yes
C17ORF39	14:5012108-5018356	AB-6	AB-3	OK	132.502	2.32327	-5.83372	4.76789	1.86165e-06	9.41824e-06	yes
DRG2	14:5020757-5029252	AB-6	AB-3	OK	455.172	13.9735	-5.02565	2.89752	0.00376122	0.009008	yes
ALKBH5	14:5055332-5068628	AB-6	AB-3	OK	324.653	4.53838	-6.16058	4.30734	1.65227e-05	7.05414e-05	yes
SMCR8	14:5112020-5112983	AB-6	AB-3	OK	619.213	16.2578	-5.25123	3.66682	0.000245586	0.000812864	yes
PRPSAP2	14:5137447-5152076	AB-6	AB-3	OK	707.337	10.649	-6.05361	5.50762	3.63711e-08	2.52583e-07	yes
ENSGALG00000005291	14:5983238-5995823	AB-6	AB-3	OK	144.493	2.83258	-5.67274	6.34834	2.17657e-10	2.65422e-09	yes
NARFL	14:6051666-6063293	AB-6	AB-3	OK	120.911	5.6832	-4.4111	3.65194	0.000260266	0.000856253	yes
FAHD1	14:6078864-6080164	AB-6	AB-3	OK	354.986	10.3426	-5.10109	5.98693	2.13841e-09	1.97467e-08	yes
NDUFB10	14:6169905-6171736	AB-6	AB-3	OK	1939.72	76.0998	-4.67181	2.51319	0.0119645	0.0251164	yes
ACA64	14:6175090-6175219	AB-6	AB-3	OK	3121.36	55.5328	-5.81269	4.88334	1.04302e-06	5.51834e-06	yes
TBL3	14:6175758-6186663	AB-6	AB-3	OK	250.547	5.95542	-5.39473	3.43104	0.000601277	0.00180255	yes
GFER	14:6199531-6201465	AB-6	AB-3	OK	397.692	2.66686	-7.22037	7.71553	1.19904e-14	7.10432e-13	yes
MLST8	14:6524840-6529598	AB-6	AB-3	OK	585.204	5.07368	-6.84976	6.78461	1.16402e-11	2.11621e-10	yes
E4F1	14:6538852-6545897	AB-6	AB-3	OK	317.389	3.17823	-6.64189	6.46664	1.00204e-10	1.35383e-09	yes
LCMT1	14:6649616-6669071	AB-6	AB-3	OK	117.773	4.70687	-4.6451	3.73938	0.000184473	0.000629055	yes
PRKCB	14:6724381-6765694	AB-6	AB-3	OK	0	16.592	1e+09	1e+09	5.40531e-08	3.62309e-07	yes
DCTN5	14:6928972-6935953	AB-6	AB-3	OK	843.309	7.2341	-6.8651	6.81314	9.54881e-12	1.7953e-10	yes
ENSGALG00000006114	14:6951204-6952110	AB-6	AB-3	OK	522.897	13.0357	-5.32599	6.18572	6.18199e-10	6.61545e-09	yes
EARS2	14:6961126-6968450	AB-6	AB-3	OK	107.406	1.80702	-5.89333	6.7579	1.40006e-11	2.47843e-10	yes
GGA2	14:6968574-6978722	AB-6	AB-3	OK	332.623	9.93904	-5.06464	3.47677	0.000507488	0.00155063	yes
COG7	14:6979124-6999037	AB-6	AB-3	OK	230.061	7.70778	-4.89956	3.35057	0.000806457	0.00233334	yes
KDM8	14:7322862-7328954	AB-6	AB-3	OK	93.4911	2.25828	-5.37153	6.23736	4.4502e-10	4.95327e-09	yes
GGA.6959	14:7350026-7351232	AB-6	AB-3	OK	1195.37	65.3138	-4.19392	3.06476	0.00217841	0.00557239	yes
IL21R	14:7358206-7370966	AB-6	AB-3	OK	128.712	0.530037	-7.92384	8.14748	4.44089e-16	4.65239e-14	yes
IL9R	14:7381015-7383771	AB-6	AB-3	OK	103.632	0.17341	-9.22307	4.62823	3.68806e-06	1.76797e-05	yes
KCTD5	14:7420917-7445316	AB-6	AB-3	OK	987.386	22.9938	-5.4243	3.15452	0.00160761	0.00427501	yes
C16ORF45	14:7529436-7570398	AB-6	AB-3	OK	247.528	57.6244	-2.10284	2.47457	0.0133398	0.0276635	yes
NDE1	14:7608529-7682699	AB-6	AB-3	OK	0	32.7647	1e+09	1e+09	6.73933e-07	3.6901e-06	yes
XYLT1	14:8212413-8315673	AB-6	AB-3	OK	916.881	10.34	-6.47043	2.52222	0.0116616	0.0245544	yes
EEF2K	14:8859412-8883428	AB-6	AB-3	OK	825.091	16.4765	-5.64607	2.76855	0.00563071	0.0128683	yes
ENSGALG00000018016	14:8887722-8887804	AB-6	AB-3	OK	64527.6	0	-1e+09	-1e+09	0.0231588	0.0451236	yes
POLR3E	14:8891401-8914928	AB-6	AB-3	OK	162.907	4.45111	-5.19374	3.74418	0.000180986	0.000618552	yes
KDELR2	14:9008511-9020533	AB-6	AB-3	OK	734.561	24.7254	-4.89282	2.64284	0.00822127	0.0179939	yes
CXorf69	14:9057525-9057756	AB-6	AB-3	OK	253.158	3.8717	-6.03093	4.1429	3.42937e-05	0.000137577	yes
SOCS1	14:9162498-9163122	AB-6	AB-3	OK	1146.17	6.26517	-7.51525	5.11939	3.06527e-07	1.78197e-06	yes
CARHSP1	14:10211445-10284267	AB-6	AB-3	OK	409.11	14.9644	-4.77288	3.67439	0.000238422	0.000791983	yes
TMEM186	14:10298698-10299352	AB-6	AB-3	OK	194.466	2.50623	-6.27785	6.84628	7.57949e-12	1.47339e-10	yes
ENSGALG00000021887	14:12578163-12579954	AB-6	AB-3	OK	217.8	2.62617	-6.3739	7.10769	1.17995e-12	3.10189e-11	yes
MPG	14:12643117-12655546	AB-6	AB-3	OK	187.888	3.60612	-5.70328	2.38658	0.0170061	0.0343431	yes
HBAA	14:12729703-12730496	AB-6	AB-3	OK	798.386	0.248568	-11.6492	6.81386	9.50107e-12	1.78904e-10	yes
TMEM8A	14:12744993-12757648	AB-6	AB-3	OK	447.411	12.7086	-5.13772	2.90955	0.0036195	0.00871291	yes
RGS11	14:12870208-12871687	AB-6	AB-3	OK	103.612	0.818299	-6.98434	2.33039	0.0197854	0.0392857	yes
ECI1	14:12960244-12965069	AB-6	AB-3	OK	306.848	20.948	-3.87264	2.93252	0.00336219	0.00816031	yes
GGA.42208	14:13010078-13011040	AB-6	AB-3	OK	140.613	2.58309	-5.76649	4.9335	8.07681e-07	4.36082e-06	yes
FAM100A	14:13103976-13107011	AB-6	AB-3	OK	175.51	1.81197	-6.59785	4.47205	7.74729e-06	3.5134e-05	yes
C16ORF5	14:13112876-13123104	AB-6	AB-3	OK	108.806	1.18879	-6.51612	6.95966	3.41083e-12	7.53126e-11	yes
DNAJA3	14:13427622-13438533	AB-6	AB-3	OK	550.708	19.0416	-4.85406	3.13776	0.00170244	0.00449565	yes
DECR2	14:13765395-13772351	AB-6	AB-3	OK	102.199	4.06514	-4.65193	4.08541	4.3999e-05	0.000172789	yes
RAB11FIP3	14:13811911-13815870	AB-6	AB-3	OK	1000.24	1.5016	-9.37963	4.8687	1.12336e-06	5.90682e-06	yes
2017-09-12	14:13819828-13820667	AB-6	AB-3	OK	1586.01	2.06457	-9.58534	8.4678	0	0	yes
TTC18	14:13828661-13852638	AB-6	AB-3	OK	477.457	0.153713	-11.6009	8.68713	0	0	yes
RHOT2,WDR90	14:13853520-13893371	AB-6	AB-3	OK	745.82	5.10995	-7.18937	2.73406	0.00625587	0.014127	yes
STUB1	14:13902162-13905316	AB-6	AB-3	OK	513.254	10.8193	-5.568	5.9251	3.12117e-09	2.75733e-08	yes
FAM173A	14:13938039-13942419	AB-6	AB-3	OK	79.9148	4.10934	-4.28148	4.70733	2.50983e-06	1.24e-05	yes
SPSB3	14:13972355-13979240	AB-6	AB-3	OK	789.604	13.6968	-5.84921	5.61255	1.99367e-08	1.46031e-07	yes
UBN1	14:13994225-14012546	AB-6	AB-3	OK	1112.2	6.43724	-7.43276	5.2461	1.55352e-07	9.52814e-07	yes
SEC14L5	14:14090663-14118395	AB-6	AB-3	OK	1098.59	0.897605	-10.2573	4.24061	2.22911e-05	9.27673e-05	yes
ALG1	14:14140339-14148508	AB-6	AB-3	OK	970.764	7.80545	-6.9585	6.30693	2.84623e-10	3.35131e-09	yes
NDUFB6	14:14154939-14157065	AB-6	AB-3	OK	1386.98	36.4573	-5.2496	5.6656	1.46511e-08	1.10595e-07	yes
ENSGALG00000021386	14:14158025-14159954	AB-6	AB-3	OK	140.031	1.13023	-6.95299	5.77378	7.7511e-09	6.24046e-08	yes
ENSGALG00000002026	14:14165663-14174790	AB-6	AB-3	OK	1851.23	6.18489	-8.22552	7.93795	1.9984e-15	1.6333e-13	yes
PIGQ	14:14260752-14290417	AB-6	AB-3	OK	157.334	6.22947	-4.65857	5.28902	1.22973e-07	7.6847e-07	yes
RAB40C	14:14294064-14317455	AB-6	AB-3	OK	99.9934	0.656754	-7.25033	7.10373	1.21436e-12	3.18274e-11	yes
FAM195A	14:14328695-14332015	AB-6	AB-3	OK	244.155	6.90104	-5.14484	5.84903	4.94439e-09	4.1692e-08	yes
C16ORF59	14:14985034-14989713	AB-6	AB-3	OK	296.695	5.59305	-5.7292	6.62578	3.4541e-11	5.41286e-10	yes
CCNF	14:15022911-15033357	AB-6	AB-3	OK	250.578	25.4396	-3.30011	2.23995	0.0250939	0.0484441	yes
MAPK8IP3	14:15065117-15135803	AB-6	AB-3	OK	295.653	1.10771	-8.06018	4.28542	1.82391e-05	7.72314e-05	yes
GLYR1	14:15143218-15166918	AB-6	AB-3	OK	790.655	20.1016	-5.29767	2.73012	0.0063311	0.0142803	yes
ENSGALG00000023579	14:15169684-15170497	AB-6	AB-3	OK	1164.88	23.9189	-5.60589	3.67353	0.000239223	0.000794335	yes
ROGDI	14:15171632-15183689	AB-6	AB-3	OK	105.784	5.68441	-4.21797	3.58602	0.000335758	0.0010741	yes
GPRC5B	14:15445796-15452775	AB-6	AB-3	OK	119.138	30.6775	-1.95738	2.4494	0.0143094	0.029421	yes
C16ORF88	14:15504754-15512293	AB-6	AB-3	OK	485.38	22.3181	-4.44283	3.17553	0.00149562	0.00401058	yes
UQCRC2	14:15803847-15815424	AB-6	AB-3	OK	655.309	28.1902	-4.53891	2.73276	0.00628054	0.0141761	yes
NTAN1	14:62272-69801	AB-6	AB-3	OK	257.174	9.44981	-4.76632	3.69654	0.000218557	0.000732938	yes
RRN3	14:71522-86667	AB-6	AB-3	OK	237.541	2.19174	-6.75996	7.01633	2.27773e-12	5.36165e-11	yes
RSL1D1	14:95710-100937	AB-6	AB-3	OK	528.646	8.46362	-5.96488	6.038	1.56036e-09	1.4922e-08	yes
PARN	14:789176-823635	AB-6	AB-3	OK	326.8	7.31334	-5.48173	5.36176	8.2415e-08	5.31085e-07	yes
ENSGALG00000021314	14:833726-841152	AB-6	AB-3	OK	225.929	1.20587	-7.54965	6.80149	1.03546e-11	1.92016e-10	yes
SNN	14:907946-908210	AB-6	AB-3	OK	1002.51	12.0715	-6.37587	6.79992	1.04674e-11	1.93785e-10	yes
USP42	14:938419-953189	AB-6	AB-3	OK	180.292	6.37563	-4.82163	3.0241	0.00249374	0.00627673	yes
AIMP2	14:973577-975277	AB-6	AB-3	OK	242.347	14.6759	-4.04556	3.32126	0.000896126	0.00255968	yes
CCZ1	14:1003309-1017143	AB-6	AB-3	OK	447.99	16.7033	-4.74526	3.01808	0.00254385	0.00638593	yes
TECPR1	14:1111338-1132191	AB-6	AB-3	OK	101.306	6.38213	-3.98854	2.98915	0.00279754	0.00693834	yes
BAIAP2L1	14:1149447-1184079	AB-6	AB-3	OK	441.411	24.6781	-4.16082	2.57019	0.0101644	0.0217294	yes
PDGFA	14:1984119-2016695	AB-6	AB-3	OK	501.882	0.249405	-10.9746	4.95058	7.39934e-07	4.02279e-06	yes
PRKAR1B	14:2037936-2124664	AB-6	AB-3	OK	83.2937	1.93787	-5.42567	4.59889	4.24742e-06	2.01285e-05	yes
ADAP1	14:2192725-2230771	AB-6	AB-3	OK	334.19	5.99223	-5.80143	4.09046	4.30516e-05	0.00016932	yes
COX19	14:2241864-2242590	AB-6	AB-3	OK	1027.05	11.1256	-6.52848	6.95987	3.40594e-12	7.52346e-11	yes
C7ORF50	14:2281795-2300313	AB-6	AB-3	OK	179.71	3.9733	-5.49919	3.98741	6.67989e-05	0.000252042	yes
ZFAND2B	14:2381883-2384903	AB-6	AB-3	OK	7015.85	18.5218	-8.56525	3.11348	0.00184894	0.00483111	yes
MICALL2	14:2537306-2560322	AB-6	AB-3	OK	674.618	2.66506	-7.98376	6.51085	7.47291e-11	1.05155e-09	yes
GAA	14:2598569-2602054	AB-6	AB-3	OK	1223.95	58.8271	-4.37892	2.58075	0.00985855	0.0211524	yes
TMEM184A	14:2625187-2629031	AB-6	AB-3	OK	516.721	0.629808	-9.68026	9.04846	0	0	yes
PSMG3	14:2633891-2636599	AB-6	AB-3	OK	637.027	7.51274	-6.40587	6.70169	2.06022e-11	3.45973e-10	yes
MAD1L1	14:2853765-3088511	AB-6	AB-3	OK	394.483	7.37824	-5.74054	5.80528	6.42574e-09	5.28011e-08	yes
FTSJ2	14:3091444-3092964	AB-6	AB-3	OK	202.139	2.41215	-6.38888	7.12878	1.01252e-12	2.73566e-11	yes
SNX8	14:3103097-3119016	AB-6	AB-3	OK	535.884	11.2985	-5.56772	3.64635	0.000265987	0.000872982	yes
TTYH3	14:3254954-3287777	AB-6	AB-3	OK	2861.15	30.9839	-6.52893	2.36596	0.0179832	0.0361005	yes
GNA12	14:3390191-3424515	AB-6	AB-3	OK	646.464	8.07411	-6.32312	6.48176	9.06577e-11	1.24237e-09	yes
ENSGALG00000024166	14:4203060-4204575	AB-6	AB-3	OK	81.7568	0.10706	-9.57677	3.79644	0.00014679	0.000513198	yes
RNF216	14:4209102-4261921	AB-6	AB-3	OK	732.751	4.82368	-7.24705	5.87159	4.31624e-09	3.68822e-08	yes
SMURF1	14:4279354-4294413	AB-6	AB-3	OK	274.991	7.23987	-5.24728	3.55076	0.000384116	0.00121188	yes
PDAP1	14:4384435-4389012	AB-6	AB-3	OK	783.772	14.3219	-5.77414	6.06353	1.33166e-09	1.29954e-08	yes
PTCD1	14:4395062-4400264	AB-6	AB-3	OK	296.141	12.593	-4.55559	3.06445	0.00218067	0.0055774	yes
ATP5J2	14:4407838-4409184	AB-6	AB-3	OK	1722.78	39.3224	-5.45324	5.21304	1.85768e-07	1.12368e-06	yes
MAP2K3	14:4508673-4522146	AB-6	AB-3	OK	692.214	8.1049	-6.41628	3.41629	0.000634812	0.00189086	yes
DHRS7B	14:4552212-4557247	AB-6	AB-3	OK	438.292	10.4645	-5.38832	5.93483	2.94151e-09	2.61608e-08	yes
COPS3	14:4762549-4773290	AB-6	AB-3	OK	480.079	16.7521	-4.84085	3.04394	0.002335	0.00592359	yes
ATPAF2	14:5006481-5011785	AB-6	AB-3	OK	173.66	4.80073	-5.17687	5.99358	2.05265e-09	1.90513e-08	yes
GRAP	14:5184452-5188135	AB-6	AB-3	OK	238.434	3.55013	-6.06957	4.97476	6.53275e-07	3.58372e-06	yes
B9D1	14:5250721-5252455	AB-6	AB-3	OK	215.744	4.19961	-5.68292	6.43162	1.26251e-10	1.64825e-09	yes
ENSGALG00000024058	14:6016089-6020060	AB-6	AB-3	OK	196.805	2.32305	-6.4046	5.80551	6.41695e-09	5.27405e-08	yes
HAGHL	14:6064649-6069155	AB-6	AB-3	OK	406.699	3.80874	-6.7385	6.45806	1.06051e-10	1.42006e-09	yes
HAGH	14:6070250-6075476	AB-6	AB-3	OK	221.699	14.9524	-3.89016	3.12907	0.0017536	0.00461387	yes
NTHL1	14:6298132-6303034	AB-6	AB-3	OK	91.4833	2.26822	-5.33388	4.60906	4.04488e-06	1.92557e-05	yes
PGP	14:6536624-6537814	AB-6	AB-3	OK	178.517	7.67855	-4.53908	3.92299	8.74579e-05	0.000321724	yes
ZDHHC4	14:6547995-6553885	AB-6	AB-3	OK	230.411	1.39066	-7.3723	7.8525	3.9968e-15	2.90364e-13	yes
NDUFAB1	14:6916715-6918606	AB-6	AB-3	OK	685.529	26.2022	-4.70946	5.41835	6.01513e-08	3.99426e-07	yes
ERN1	14:6944271-6944966	AB-6	AB-3	OK	661.158	18.0591	-5.1942	6.02551	1.68582e-09	1.59993e-08	yes
GGA.46369	14:6946561-6947247	AB-6	AB-3	OK	331.758	16.9668	-4.28935	3.77178	0.000162087	0.000560578	yes
SCNN1G	14:7019364-7028441	AB-6	AB-3	OK	76.3482	0.470992	-7.34075	7.73838	9.99201e-15	6.13275e-13	yes
TSR3	14:7468743-7471792	AB-6	AB-3	OK	200.586	10.1459	-4.30525	3.47695	0.000507161	0.00154972	yes
C14H16ORF63	14:7688238-7693246	AB-6	AB-3	OK	297.04	6.82957	-5.44272	6.27825	3.42407e-10	3.93177e-09	yes
COQ7	14:8692510-8695421	AB-6	AB-3	OK	168.634	3.38581	-5.63825	6.47884	9.24298e-11	1.26214e-09	yes
TMC7	14:8696453-8709823	AB-6	AB-3	OK	596.306	4.47524	-7.05795	5.94563	2.75393e-09	2.46801e-08	yes
CDR2	14:8916600-8930083	AB-6	AB-3	OK	106.838	1.66476	-6.00396	4.50636	6.59476e-06	3.02492e-05	yes
CLEC16A	14:9219402-9277081	AB-6	AB-3	OK	572.435	10.7957	-5.72859	2.76281	0.00573068	0.0130695	yes
CIITA	14:9290164-9298267	AB-6	AB-3	OK	247.521	0.975854	-7.98667	7.91806	2.44249e-15	1.91866e-13	yes
ENSGALG00000007206	14:9301235-9312514	AB-6	AB-3	OK	157.177	1.22783	-7.00014	7.70748	1.28786e-14	7.5223e-13	yes
NUBP1	14:9338536-9343240	AB-6	AB-3	OK	1017.95	28.1645	-5.17564	3.11331	0.00185004	0.00483286	yes
PMM2	14:10291561-10298416	AB-6	AB-3	OK	587.79	14.6211	-5.32918	6.11209	9.83359e-10	9.92782e-09	yes
METTL22	14:10349312-10377130	AB-6	AB-3	OK	106.607	4.99379	-4.41602	3.95649	7.60581e-05	0.000283447	yes
ENSGALG00000023747	14:12643117-12655546	AB-6	AB-3	OK	385.006	2.58777	-7.21703	2.61439	0.00893877	0.0193756	yes
ITFG3	14:12878581-12889786	AB-6	AB-3	OK	461.663	6.92345	-6.05921	6.12232	9.22221e-10	9.38457e-09	yes
GGA.26655	14:12894518-12895527	AB-6	AB-3	OK	105.87	0.551145	-7.58564	6.45368	1.09164e-10	1.45542e-09	yes
LUC7L	14:12896736-12919842	AB-6	AB-3	OK	624.56	13.0688	-5.57864	3.4774	0.000506294	0.00154741	yes
MGRN1	14:13016045-13094671	AB-6	AB-3	OK	143.01	2.49643	-5.84011	4.54968	5.37277e-06	2.50293e-05	yes
HMOX2	14:13125036-13132607	AB-6	AB-3	OK	373.111	7.85933	-5.56905	5.88541	3.97079e-09	3.42234e-08	yes
SLX4	14:13142581-13162816	AB-6	AB-3	OK	383.197	5.01546	-6.25556	2.52904	0.0114374	0.0241412	yes
TRAP1	14:13176991-13195178	AB-6	AB-3	OK	90.9669	7.36247	-3.62708	2.86042	0.00423078	0.00999901	yes
ADCY9	14:13290177-13353192	AB-6	AB-3	OK	1253.09	6.00541	-7.70501	2.56128	0.0104286	0.022231	yes
NMRAL1	14:13438988-13443917	AB-6	AB-3	OK	327.43	20.1926	-4.01929	2.60902	0.00908023	0.0196529	yes
ANKS3	14:13552791-13573785	AB-6	AB-3	OK	177.421	0.8908	-7.63786	8.04236	8.88178e-16	8.25449e-14	yes
ZMYND17	14:13825383-13828043	AB-6	AB-3	OK	77.6735	0	-1e+09	-1e+09	0.0225216	0.0440271	yes
JMJD8	14:13906229-13906673	AB-6	AB-3	OK	406.243	33.1062	-3.61717	3.24849	0.00116019	0.00320849	yes
WDR24	14:13908480-13914236	AB-6	AB-3	OK	166.876	5.36414	-4.95929	3.55712	0.000374947	0.00118591	yes
NUBP2	14:13967401-13971932	AB-6	AB-3	OK	449.864	12.9226	-5.12152	3.34403	0.000825705	0.00238209	yes
EME2	14:13981777-13989703	AB-6	AB-3	OK	230.154	2.32081	-6.63182	6.61485	3.71931e-11	5.75143e-10	yes
NAGPA	14:14123837-14132730	AB-6	AB-3	OK	441.048	1.31312	-8.39179	8.22138	2.22045e-16	2.66245e-14	yes
CCNF	14:14362535-14413254	AB-6	AB-3	OK	96.6042	4.24746	-4.50741	3.60735	0.000309342	0.000997801	yes
CRAMP1L	14:14443651-14480663	AB-6	AB-3	OK	467.837	5.76147	-6.34343	2.99454	0.00274855	0.00683069	yes
TMEM204	14:14486655-14564333	AB-6	AB-3	OK	1555.19	0.26255	-12.5322	6.56385	5.24372e-11	7.72947e-10	yes
RNPS1	14:14582360-14588230	AB-6	AB-3	OK	519.988	4.27496	-6.92642	7.21872	5.24691e-13	1.57838e-11	yes
ENSGALG00000020719	14:14596426-14602164	AB-6	AB-3	OK	513.445	20.7349	-4.63008	2.9458	0.00322124	0.00785697	yes
C8ORF33	14:14634370-14639710	AB-6	AB-3	OK	865.254	11.5838	-6.22294	4.78744	1.68925e-06	8.60557e-06	yes
AMDHD2	14:14640563-14646897	AB-6	AB-3	OK	460.971	4.9725	-6.53456	6.39315	1.62507e-10	2.0496e-09	yes
TBC1D24	14:14675981-14688866	AB-6	AB-3	OK	412.99	17.7767	-4.53804	2.94736	0.003205	0.00782184	yes
MRPS34	14:15140621-15142398	AB-6	AB-3	OK	1378.9	21.1693	-6.0254	6.20602	5.4345e-10	5.90307e-09	yes
C16ORF62	14:15516072-15575392	AB-6	AB-3	OK	479.658	16.3698	-4.8729	2.44955	0.0143034	0.0294103	yes
ENSGALG00000023551	14:15591431-15596575	AB-6	AB-3	OK	154.371	0.625097	-7.9481	6.63467	3.25235e-11	5.13302e-10	yes
THUMPD1	14:15619627-15622286	AB-6	AB-3	OK	393.553	13.8929	-4.82414	3.63001	0.000283411	0.000923193	yes
SDF2L1	15:381899-387257	AB-6	AB-3	OK	190.248	4.55654	-5.3838	3.70695	0.000209771	0.000706267	yes
TOP3B	15:453425-467208	AB-6	AB-3	OK	347.277	4.92558	-6.13965	3.68886	0.000225257	0.000753024	yes
PPM1F	15:468675-481303	AB-6	AB-3	OK	489.105	3.12916	-7.28822	7.2275	4.92051e-13	1.49598e-11	yes
YPEL1	15:554741-566608	AB-6	AB-3	OK	286.59	13.0535	-4.45648	5.11323	3.16695e-07	1.83657e-06	yes
MRPL40	15:665848-668441	AB-6	AB-3	OK	770.076	17.2351	-5.48158	5.86932	4.37577e-09	3.73363e-08	yes
ENSGALG00000023826	15:706442-710266	AB-6	AB-3	OK	4325.5	152.924	-4.82198	2.235	0.0254172	0.0489942	yes
gga-mir-1673	15:756493-756593	AB-6	AB-3	OK	2930.12	34.3212	-6.41572	2.95846	0.00309177	0.0075781	yes
GP1BB	15:791272-791857	AB-6	AB-3	OK	4699.88	0.637783	-12.8473	8.63911	0	0	yes
RANBP1	15:1318574-1326228	AB-6	AB-3	OK	731.251	27.3383	-4.74137	2.80922	0.00496623	0.0115192	yes
RIMBP2	15:3253012-3356594	AB-6	AB-3	OK	117.93	1.83678	-6.0046	6.16629	6.99121e-10	7.3756e-09	yes
ENSGALG00000023730	15:3529621-3570384	AB-6	AB-3	OK	1077.26	3.69413	-8.18792	7.84986	4.21885e-15	3.03716e-13	yes
TMEM132D	15:3570440-3721495	AB-6	AB-3	OK	637.221	7.25207	-6.45726	3.23115	0.00123295	0.00338477	yes
SLC15A4	15:3789202-3809128	AB-6	AB-3	OK	410.65	22.7664	-4.17293	2.79968	0.00511528	0.011822	yes
BRI3BP	15:4517986-4520819	AB-6	AB-3	OK	1257.91	48.4559	-4.69821	2.70333	0.00686484	0.0153469	yes
DHX37	15:4524157-4535731	AB-6	AB-3	OK	151.958	2.78444	-5.77014	6.08658	1.1535e-09	1.14427e-08	yes
NCOR1	15:4748838-4761132	AB-6	AB-3	OK	199.786	11.3148	-4.14217	2.96656	0.00301148	0.00740406	yes
RILPL1	15:5005824-5024203	AB-6	AB-3	OK	767.531	42.0342	-4.19059	2.38556	0.0170531	0.0344269	yes
PITPNM2	15:5185856-5243514	AB-6	AB-3	OK	1458.15	9.76761	-7.22192	2.244	0.0248327	0.0480006	yes
ENSGALG00000003696	15:5257430-5262355	AB-6	AB-3	OK	341.961	6.52856	-5.71092	5.91113	3.39773e-09	2.97658e-08	yes
VPS37B	15:5281925-5292183	AB-6	AB-3	OK	301.78	17.3201	-4.12298	4.73752	2.16355e-06	1.08224e-05	yes
GPN3	15:5319718-5323675	AB-6	AB-3	OK	163.743	5.01698	-5.02847	4.13341	3.57423e-05	0.000142924	yes
ARPC3	15:5324814-5329738	AB-6	AB-3	OK	1745.43	69.9475	-4.64117	2.35748	0.0183993	0.0368353	yes
ANAPC7	15:5330465-5336968	AB-6	AB-3	OK	228.317	5.35152	-5.41495	3.90988	9.23425e-05	0.000337948	yes
P2RX7	15:5464095-5475015	AB-6	AB-3	OK	250.543	1.30164	-7.58858	5.36641	8.03195e-08	5.19055e-07	yes
ORAI1	15:5627883-5637746	AB-6	AB-3	OK	398.122	13.6238	-4.86901	5.58528	2.33324e-08	1.68352e-07	yes
SETD1B	15:5686812-5730184	AB-6	AB-3	OK	762.926	5.15559	-7.20926	2.52041	0.011722	0.0246674	yes
PSMD9	15:5740924-5743649	AB-6	AB-3	OK	1404.1	17.0553	-6.36328	3.13399	0.00172446	0.0045469	yes
gga-mir-762	15:5759944-5776608	AB-6	AB-3	OK	912.474	8.82966	-6.69128	6.53599	6.31906e-11	9.10497e-10	yes
MLXIP	15:5782150-5824858	AB-6	AB-3	OK	1435.26	16.5005	-6.44265	2.25496	0.0241359	0.046802	yes
gga-mir-1764	15:5834670-5834773	AB-6	AB-3	OK	5170.65	74.0517	-6.12567	4.65728	3.20407e-06	1.55182e-05	yes
LRRC43	15:5836914-5844290	AB-6	AB-3	OK	94.5142	0.191402	-8.94779	7.95798	1.77636e-15	1.48568e-13	yes
ENSGALG00000023538	15:6004549-6005234	AB-6	AB-3	OK	2281.63	26.6041	-6.42228	3.85259	0.000116874	0.000417955	yes
SH2B3	15:6159397-6170402	AB-6	AB-3	OK	635.413	0.931221	-9.41435	5.58721	2.30749e-08	1.66644e-07	yes
TRAFD1	15:6360833-6375708	AB-6	AB-3	OK	439.63	12.6585	-5.11811	2.73597	0.00621962	0.0140537	yes
PTPN11	15:6494884-6515712	AB-6	AB-3	OK	895.379	20.2253	-5.46827	2.67998	0.00736272	0.0163295	yes
ENSGALG00000023486	15:6587972-6588974	AB-6	AB-3	OK	220.213	9.55377	-4.52668	2.62172	0.00874881	0.0190085	yes
FICD	15:6615479-6617658	AB-6	AB-3	OK	192.575	1.96261	-6.6165	7.34355	2.08056e-13	7.323e-12	yes
ISCU	15:6642197-6645456	AB-6	AB-3	OK	397.505	15.2109	-4.70779	3.2344	0.00121899	0.00335125	yes
USP30	15:6793823-6806949	AB-6	AB-3	OK	156.473	6.04911	-4.69305	3.26548	0.00109278	0.00304463	yes
UBE3B	15:6939063-6966844	AB-6	AB-3	OK	375.952	7.74917	-5.60036	2.69469	0.00704548	0.0157071	yes
ANKRD13A	15:7089523-7100072	AB-6	AB-3	OK	839.883	21.9214	-5.25978	2.71927	0.00654258	0.0146983	yes
ADRBK2	15:7240769-7261558	AB-6	AB-3	OK	1275.81	12.875	-6.63069	4.85815	1.18488e-06	6.20305e-06	yes
ENSGALG00000023397,MYO18B	15:7268416-7312188	AB-6	AB-3	OK	126.376	0.249242	-8.98595	2.98673	0.00281979	0.00698604	yes
HSCB	15:7935466-7938936	AB-6	AB-3	OK	142.389	5.34804	-4.73469	5.60212	2.11746e-08	1.54285e-07	yes
CCDC117	15:7949434-7954370	AB-6	AB-3	OK	142.165	2.84271	-5.64416	4.75207	2.01349e-06	1.01228e-05	yes
DGCR14	15:8107923-8115023	AB-6	AB-3	OK	1176.25	7.8838	-7.22109	5.83796	5.28446e-09	4.42407e-08	yes
SMARCB1	15:8245755-8255723	AB-6	AB-3	OK	351.393	15.096	-4.54085	3.16166	0.00156874	0.00418455	yes
DDX51	15:8341157-8349855	AB-6	AB-3	OK	177.603	3.99721	-5.47352	3.87264	0.000107661	0.00038812	yes
GSTT1	15:8350535-8356364	AB-6	AB-3	OK	106.391	15.5319	-2.77606	2.39747	0.0165085	0.0334471	yes
DDT	15:8372896-8375331	AB-6	AB-3	OK	212.112	21.1149	-3.32849	2.49688	0.0125293	0.0261736	yes
MED15	15:8547989-8573737	AB-6	AB-3	OK	759.518	12.5664	-5.91744	2.59258	0.00952598	0.0205126	yes
C22ORF13	15:8687447-8692307	AB-6	AB-3	OK	455.925	5.40751	-6.39769	4.95004	7.4197e-07	4.03346e-06	yes
PRR14L	15:9157661-9162608	AB-6	AB-3	OK	722.884	14.2243	-5.66734	4.07459	4.60959e-05	0.000180259	yes
PISD	15:9199357-9206991	AB-6	AB-3	OK	757.958	8.88019	-6.41538	3.75444	0.00017373	0.000596129	yes
PIK3IP1	15:9303547-9308602	AB-6	AB-3	OK	311.345	4.45738	-6.12617	4.78364	1.72147e-06	8.7581e-06	yes
C12ORF43	15:9359326-9362336	AB-6	AB-3	OK	126.565	4.74326	-4.73785	4.08534	4.40124e-05	0.000172835	yes
SPPL3	15:9385462-9431578	AB-6	AB-3	OK	180.658	3.63062	-5.6369	3.57245	0.000353659	0.00112604	yes
POP5	15:9516536-9517585	AB-6	AB-3	OK	77.4424	3.69668	-4.38882	4.75439	1.99044e-06	1.00119e-05	yes
COQ5	15:9543623-9549351	AB-6	AB-3	OK	253.87	10.7981	-4.55524	3.33468	0.000853979	0.00245385	yes
TRIAP1	15:9555887-9556863	AB-6	AB-3	OK	629.516	12.6624	-5.63562	6.25125	4.07173e-10	4.58175e-09	yes
PXN	15:9657830-9698034	AB-6	AB-3	OK	529.946	30.544	-4.11688	2.37985	0.0173197	0.0349053	yes
PES1	15:11118367-11124273	AB-6	AB-3	OK	284.331	8.10007	-5.1335	3.64905	0.000263211	0.000864789	yes
SF3A1	15:11157974-11171450	AB-6	AB-3	OK	673.154	19.4498	-5.11311	2.24296	0.0248993	0.0481193	yes
ENSGALG00000008040	15:11238305-11254366	AB-6	AB-3	OK	75.9759	0.054752	-10.4384	7.50346	6.21725e-14	2.70476e-12	yes
ASCC2	15:11341986-11363887	AB-6	AB-3	OK	136.212	2.74252	-5.63421	4.30221	1.69101e-05	7.20577e-05	yes
ZMAT5	15:11370242-11378699	AB-6	AB-3	OK	134.728	0.876901	-7.26342	6.88769	5.67035e-12	1.15351e-10	yes
NIPSNAP1	15:11439842-11442112	AB-6	AB-3	OK	109.746	2.66109	-5.36601	6.02714	1.66886e-09	1.58532e-08	yes
AP1B1	15:11463918-11476953	AB-6	AB-3	OK	129.909	4.92316	-4.72178	3.41471	0.000638499	0.00190038	yes
FBXO21	15:11635687-11651895	AB-6	AB-3	OK	260.113	3.996	-6.02444	4.09928	4.14441e-05	0.000163518	yes
TESC	15:11653103-11655425	AB-6	AB-3	OK	2843.3	0.600925	-12.2081	8.66673	0	0	yes
RBM19	15:12771339-12815677	AB-6	AB-3	OK	272.627	15.1108	-4.17328	2.55523	0.0106118	0.0225774	yes
SLC24A6	15:12897433-12901069	AB-6	AB-3	OK	746.919	4.1865	-7.47906	6.70557	2.00626e-11	3.37933e-10	yes
SLC25A1	15:21277-29209	AB-6	AB-3	OK	718.876	7.34557	-6.61272	3.84431	0.000120894	0.00043089	yes
CLTCL1	15:36850-75718	AB-6	AB-3	OK	1257.82	5.35149	-7.87677	3.48771	0.000487175	0.00149543	yes
SNAP29	15:79007-88074	AB-6	AB-3	OK	300.304	6.539	-5.52121	2.92337	0.00346266	0.00837725	yes
PPIL2	15:578501-635624	AB-6	AB-3	OK	225.594	6.76678	-5.05911	3.39489	0.000686558	0.00202384	yes
UFD1L	15:670956-676396	AB-6	AB-3	OK	1261.84	41.0358	-4.9425	2.96355	0.00304116	0.00746872	yes
TRMT2A	15:1311271-1318282	AB-6	AB-3	OK	153.856	7.81879	-4.29849	3.32304	0.000890425	0.00254515	yes
ANKLE2	15:1431494-1448155	AB-6	AB-3	OK	604.685	12.8311	-5.55847	4.72739	2.27423e-06	1.13388e-05	yes
ENSGALG00000023784	15:1936310-1966711	AB-6	AB-3	OK	124.504	0.364588	-8.41572	4.18057	2.90777e-05	0.000118252	yes
PUS1	15:2643953-2647187	AB-6	AB-3	OK	128.951	0.923035	-7.12623	6.85998	6.88716e-12	1.35877e-10	yes
ULK1	15:2651446-2721959	AB-6	AB-3	OK	427.827	5.62827	-6.24819	5.41417	6.15728e-08	4.07841e-07	yes
SFSWAP	15:2807768-2849408	AB-6	AB-3	OK	578.163	13.7723	-5.39164	2.62611	0.00863666	0.0187931	yes
GLT1D1	15:3741936-3784737	AB-6	AB-3	OK	692.618	5.46632	-6.98535	5.68919	1.27644e-08	9.76599e-08	yes
ATP6V0A2	15:4956422-4971999	AB-6	AB-3	OK	259.62	11.3407	-4.51682	2.98085	0.00287449	0.00710539	yes
TCTN2	15:4972142-4980394	AB-6	AB-3	OK	177.949	5.77152	-4.94637	5.56032	2.69273e-08	1.91567e-07	yes
GTF2H3	15:4981899-4986948	AB-6	AB-3	OK	997.672	13.7132	-6.18493	6.17938	6.43536e-10	6.85474e-09	yes
DDX55	15:4987864-4998054	AB-6	AB-3	OK	173.858	2.88468	-5.91335	2.31776	0.0204622	0.040479	yes
SNRNP35	15:5027779-5028514	AB-6	AB-3	OK	219.774	2.15296	-6.67355	7.17851	7.0477e-13	2.02579e-11	yes
SETD8	15:5036100-5042285	AB-6	AB-3	OK	246.311	3.23093	-6.25239	6.90326	5.08238e-12	1.0516e-10	yes
OGFOD2	15:5252060-5257074	AB-6	AB-3	OK	95.9043	1.22766	-6.28762	6.8757	6.16862e-12	1.23743e-10	yes
DENR	15:5313381-5319537	AB-6	AB-3	OK	574.09	12.2093	-5.55522	3.71437	0.000203709	0.00068813	yes
ANAPC5	15:5498420-5510605	AB-6	AB-3	OK	215.224	2.98617	-6.1714	6.51733	7.15694e-11	1.01301e-09	yes
KDM2B	15:5522402-5624015	AB-6	AB-3	OK	464.4	4.08445	-6.82908	5.52113	3.36829e-08	2.3541e-07	yes
MORN3	15:5640760-5647554	AB-6	AB-3	OK	319.65	0.470409	-9.40836	8.53898	0	0	yes
RHOF	15:5665500-5674131	AB-6	AB-3	OK	2716.95	7.88632	-8.42842	2.5338	0.0112832	0.0238556	yes
ENSGALG00000021405	15:5682420-5685299	AB-6	AB-3	OK	860.685	11.4563	-6.23127	6.83312	8.30891e-12	1.59647e-10	yes
HPD	15:5735457-5740118	AB-6	AB-3	OK	138.573	5.77913	-4.58365	3.69611	0.000218928	0.000734072	yes
DIABLO	15:5849563-5853569	AB-6	AB-3	OK	150.442	12.3822	-3.60287	3.02021	0.00252602	0.0063462	yes
VPS33A	15:5858562-5865522	AB-6	AB-3	OK	407.933	24.6925	-4.04619	2.54616	0.0108916	0.0231135	yes
ZCCHC8	15:5934915-5946247	AB-6	AB-3	OK	663.554	11.8048	-5.81277	3.14985	0.00163354	0.00433596	yes
RSRC2	15:5946862-5959282	AB-6	AB-3	OK	850.641	19.0215	-5.48285	2.92494	0.0034452	0.00834011	yes
PPTC7	15:6007776-6023723	AB-6	AB-3	OK	1591.97	12.6866	-6.97137	3.32125	0.000896157	0.00255968	yes
PPP1CC	15:6050257-6065466	AB-6	AB-3	OK	1583.66	20.6251	-6.26271	2.38366	0.0171415	0.0345851	yes
FAM109A	15:6149958-6150675	AB-6	AB-3	OK	113.739	0.673678	-7.39945	6.98085	2.9341e-12	6.63683e-11	yes
ENSGALG00000004765	15:6314633-6315942	AB-6	AB-3	OK	2100.95	82.0515	-4.67837	2.94048	0.00327706	0.00797634	yes
NAA25	15:6321095-6358635	AB-6	AB-3	OK	271.799	10.3514	-4.71465	2.98011	0.00288148	0.00712069	yes
C12ORF51	15:6417631-6439150	AB-6	AB-3	OK	585.143	8.03201	-6.18688	3.18166	0.00146433	0.00393704	yes
ENSGALG00000023487	15:6587972-6588974	AB-6	AB-3	OK	133.241	4.1963	-4.98878	3.59646	0.000322576	0.00103616	yes
ENSGALG00000009696	15:6592233-6593316	AB-6	AB-3	OK	976.316	42.2395	-4.53068	2.75001	0.00595931	0.0135313	yes
ENSGALG00000004854	15:6594079-6595508	AB-6	AB-3	OK	661.423	35.4945	-4.21991	2.90997	0.00361465	0.00870236	yes
TMEM119	15:6649818-6650481	AB-6	AB-3	OK	241.499	2.21725	-6.7671	7.26837	3.63931e-13	1.17218e-11	yes
ENSGALG00000021308	15:6655439-6656496	AB-6	AB-3	OK	1820.21	15.3922	-6.88576	6.82868	8.57003e-12	1.63739e-10	yes
KCTD10	15:6929378-6936613	AB-6	AB-3	OK	360.872	7.87686	-5.51772	4.04221	5.29507e-05	0.000204476	yes
MMAB	15:6971195-6974104	AB-6	AB-3	OK	130.824	3.77112	-5.11649	5.48966	4.02698e-08	2.76953e-07	yes
HPS4	15:7369155-7379589	AB-6	AB-3	OK	217.208	3.8449	-5.81999	6.19988	5.65045e-10	6.11374e-09	yes
TFIP11	15:7380036-7389078	AB-6	AB-3	OK	401.121	11.24	-5.15733	2.38682	0.0169949	0.0343224	yes
TPST2	15:7389266-7400656	AB-6	AB-3	OK	161.314	5.52613	-4.86746	5.58349	2.35741e-08	1.69953e-07	yes
PITPNB	15:7771362-7788605	AB-6	AB-3	OK	1476.55	38.9959	-5.24277	2.27089	0.0231539	0.0451236	yes
CHEK2	15:7921655-7934691	AB-6	AB-3	OK	116.721	2.96918	-5.29685	5.95542	2.59402e-09	2.34303e-08	yes
XBP1	15:7957483-7960579	AB-6	AB-3	OK	917.626	13.1403	-6.12583	2.91633	0.00354179	0.00854992	yes
ENSGALG00000005960	15:8205464-8206786	AB-6	AB-3	OK	180.864	0	-1e+09	-1e+09	0.0221252	0.0433583	yes
CHCHD2	15:8214583-8216504	AB-6	AB-3	OK	327.492	12.1225	-4.7557	5.50078	3.7812e-08	2.61619e-07	yes
CRKL	15:8515105-8527057	AB-6	AB-3	OK	3709.33	31.9383	-6.85973	2.39508	0.0166166	0.0336427	yes
KLHL22	15:8533424-8540386	AB-6	AB-3	OK	1225.42	4.39549	-8.12304	6.36623	1.9373e-10	2.39555e-09	yes
SMPD4	15:8576802-8592712	AB-6	AB-3	OK	239.415	7.97188	-4.90845	3.26673	0.00108798	0.00303339	yes
SNRPD3	15:8682515-8685991	AB-6	AB-3	OK	890.875	27.0443	-5.04183	2.76864	0.00562912	0.0128651	yes
UPB1	15:8695537-8709465	AB-6	AB-3	OK	806.33	0.467063	-10.7535	8.7828	0	0	yes
ADORA2A	15:8734785-8743963	AB-6	AB-3	OK	5087.8	1.61808	-11.6185	6.9554	3.51563e-12	7.7187e-11	yes
SLC5A1	15:9026488-9050648	AB-6	AB-3	OK	150.878	0.0889042	-10.7288	4.504	6.66855e-06	3.05662e-05	yes
DEPDC5	15:9104948-9147120	AB-6	AB-3	OK	173.787	4.78635	-5.18225	3.14145	0.00168116	0.00444759	yes
SFI1	15:9209335-9233248	AB-6	AB-3	OK	164.775	1.13135	-7.18631	7.30786	2.71339e-13	9.13665e-12	yes
DRG1	15:9258635-9263136	AB-6	AB-3	OK	446.193	26.6131	-4.06746	2.85865	0.00425451	0.0100474	yes
LIMK2	15:9310509-9341763	AB-6	AB-3	OK	338.165	2.04759	-7.36766	6.66159	2.70883e-11	4.38084e-10	yes
ACADS	15:9436939-9444505	AB-6	AB-3	OK	240.008	5.71272	-5.39276	5.70874	1.13812e-08	8.81021e-08	yes
UNC119B	15:9447550-9451109	AB-6	AB-3	OK	760.563	8.44666	-6.49254	6.29238	3.12625e-10	3.63257e-09	yes
MLEC	15:9456238-9462388	AB-6	AB-3	OK	323.29	11.7636	-4.78042	3.6532	0.000258993	0.000852479	yes
RNF10	15:9519609-9534720	AB-6	AB-3	OK	590.804	19.625	-4.91192	2.40827	0.0160282	0.032569	yes
GGA.46920	15:9539807-9542984	AB-6	AB-3	OK	1057.7	52.845	-4.32301	2.75854	0.00580603	0.0132213	yes
GGA.44939	15:9549983-9551447	AB-6	AB-3	OK	567.261	15.9808	-5.1496	5.98262	2.19578e-09	2.02026e-08	yes
GATC	15:9554408-9555765	AB-6	AB-3	OK	776.046	11.2697	-6.10562	6.5581	5.44975e-11	7.99678e-10	yes
COX6A1	15:9559157-9560402	AB-6	AB-3	OK	3105.92	141.359	-4.45758	2.67921	0.00737964	0.0163628	yes
PRKAB1	15:9906776-9912314	AB-6	AB-3	OK	310.416	10.6872	-4.86025	3.1117	0.0018601	0.00485571	yes
PEBP1	15:10160437-10162318	AB-6	AB-3	OK	320.476	34.7418	-3.20547	2.46622	0.0136547	0.0282338	yes
DDX54	15:10172307-10177040	AB-6	AB-3	OK	198.794	5.00915	-5.31057	3.73064	0.000190992	0.000648857	yes
CARD8	15:10300218-10309147	AB-6	AB-3	OK	1056.56	4.98341	-7.72802	6.5521	5.67351e-11	8.289e-10	yes
DGCR6	15:10343879-10351072	AB-6	AB-3	OK	609.758	22.2548	-4.77605	3.19769	0.00138533	0.00375025	yes
SCARF2	15:10355973-10359021	AB-6	AB-3	OK	99.4138	0.452921	-7.77804	7.44387	9.76996e-14	3.92752e-12	yes
PRODH	15:10361965-10364547	AB-6	AB-3	OK	907.589	5.6384	-7.33061	4.551	5.33909e-06	2.48839e-05	yes
ENSGALG00000025265	15:10807723-10807814	AB-6	AB-3	OK	4423.09	51.8087	-6.41572	2.95846	0.00309177	0.0075781	yes
IQCD	15:11102117-11107808	AB-6	AB-3	OK	88.8128	1.26872	-6.12932	6.87654	6.13221e-12	1.23168e-10	yes
MTFP1	15:11136933-11137478	AB-6	AB-3	OK	1473.71	18.5939	-6.30848	7.11405	1.12688e-12	2.98583e-11	yes
ENSGALG00000023239	15:11183334-11188138	AB-6	AB-3	OK	171.988	1.88492	-6.51166	5.94559	2.7546e-09	2.46841e-08	yes
UQCR10	15:11366838-11368244	AB-6	AB-3	OK	1875.85	83.4635	-4.49026	3.25412	0.00113744	0.00315364	yes
EWSR1	15:11488396-11508990	AB-6	AB-3	OK	529.666	7.79712	-6.086	3.35129	0.000804366	0.00232814	yes
FBXW8	15:11657566-11704354	AB-6	AB-3	OK	107.321	1.95907	-5.77562	4.5011	6.76036e-06	3.0964e-05	yes
SDSL	15:12890683-12893189	AB-6	AB-3	OK	71.8843	1.1163	-6.00888	6.56077	5.3531e-11	7.87158e-10	yes
PLBD2	15:12894007-12894850	AB-6	AB-3	OK	787.777	30.4755	-4.69206	3.64073	0.000271871	0.00089019	yes
ENSGALG00000009124	15:12895469-12896298	AB-6	AB-3	OK	536.448	6.34101	-6.40258	7.22915	4.86056e-13	1.48099e-11	yes
TPCN1	15:12904667-12957114	AB-6	AB-3	OK	108.114	6.93791	-3.9619	3.07867	0.0020793	0.00535174	yes
B-F	16:40457-41204	AB-6	AB-3	OK	11890.6	29.7658	-8.64195	3.02016	0.00252641	0.00634704	yes
TAP1	16:45865-50010	AB-6	AB-3	OK	228.824	0.105337	-11.085	6.91286	4.74953e-12	9.95286e-11	yes
TPN	16:64578-68917	AB-6	AB-3	OK	2982.54	14.3001	-7.70437	5.25757	1.45974e-07	8.99913e-07	yes
BLB1	16:69832-71353	AB-6	AB-3	OK	4621.86	35.3314	-7.03138	2.57455	0.0100372	0.0214885	yes
B-G	16:84647-86085	AB-6	AB-3	OK	648.243	0.483875	-10.3877	8.79068	0	0	yes
TRIM27.1	16:122458-126407	AB-6	AB-3	OK	479.954	0.124961	-11.9072	6.3365	2.35038e-10	2.8434e-09	yes
TRIM39.2	16:132237-141079	AB-6	AB-3	OK	595.18	0.040066	-13.8587	6.26811	3.65446e-10	4.16279e-09	yes
HEP21	16:147437-148529	AB-6	AB-3	OK	265.139	0.172535	-10.5856	5.32805	9.92725e-08	6.30359e-07	yes
TRIM7	16:151164-159548	AB-6	AB-3	OK	1049.32	0.0541452	-14.2423	6.67801	2.422e-11	3.96892e-10	yes
ENSGALG00000011997	16:174813-179622	AB-6	AB-3	OK	440.287	2.61817	-7.39374	7.58536	3.30846e-14	1.63153e-12	yes
[truncated: 161,043 more rows]
