# Supplementary material for: RNA sequencing demonstrates large-scale temporal dysregulation of gene expression in stimulated macrophages derived from MHC-defined chicken haplotypes
Source: PLoS One. 2017 Aug 28;12(8):e0179391. doi: 10.1371/journal.pone.0179391 (PMC5573159; doi:10.1371/journal.pone.0179391)
Supplement: S2 Table — Enriched gene ontology biological process terms identified within up and down regulated genes within the B2 haplotype chicken samples across progressive time points (-6 days, -3 days, 0 days, 1 hr, 2 hrs, 4 hrs, 8 hrs, 16 hrs, 24 hrs) are provided in excel file format. Since the B2 chickens exhibited the most robust macrophage phenotype these samples were used for the analysis as a means of characterizing the biological processes that were associated with the altered gene expression across the experimental time points. Note ‘AB’ indicates B2 haplotype. The file contains a total of 362 rows including the header line containing field names (Sample Comparison—indicates the specific pair of time points for which gene expression changes were identified; Gene Set—indicates the specific set of differentially expressed genes, ‘Down’ or ‘Up’; Category—indicates the specific subset of terms that were used for the analysis; Term—provides the gene ontology identifier for the identified gene ontology term/annotation; Description—the specific enriched gene ontology biological process term; Gene Count—the number of genes within the differentially expressed genes that are mapped to the particular enriched gene ontology term; %—the corresponding percent associated with the specific number of genes; P-Value—the p-value associated with the gene ontology term enrichment). (XLSX) [file pone.0179391.s002.xlsx]

## Sheet: Sheet1
Sample Comparison	Gene Set	Category	Term	Description	Gene Count	%	P-Value
AB-6 vs. AB-3	Down	GOTERM_BP_DIRECT	GO:0042787	protein ubiquitination involved in ubiquitin-dependent protein catabolic process	55	1.11471	3.03167e-06
AB-6 vs. AB-3	Down	GOTERM_BP_DIRECT	GO:0030433	ER-associated ubiquitin-dependent protein catabolic process	27	0.547223	1.37193e-05
AB-6 vs. AB-3	Down	GOTERM_BP_DIRECT	GO:0006360	transcription from RNA polymerase I promoter	12	0.24321	8.0826e-05
AB-6 vs. AB-3	Down	GOTERM_BP_DIRECT	GO:0000398	mRNA splicing, via spliceosome	33	0.668829	8.8515e-05
AB-6 vs. AB-3	Down	GOTERM_BP_DIRECT	GO:0043966	histone H3 acetylation	20	0.405351	0.000417924
AB-6 vs. AB-3	Down	GOTERM_BP_DIRECT	GO:0006511	ubiquitin-dependent protein catabolic process	44	0.891771	0.00046795
AB-6 vs. AB-3	Down	GOTERM_BP_DIRECT	GO:0008333	endosome to lysosome transport	17	0.344548	0.00161161
AB-6 vs. AB-3	Down	GOTERM_BP_DIRECT	GO:0006744	ubiquinone biosynthetic process	10	0.202675	0.00208519
AB-6 vs. AB-3	Down	GOTERM_BP_DIRECT	GO:0008033	tRNA processing	12	0.24321	0.00290251
AB-6 vs. AB-3	Down	GOTERM_BP_DIRECT	GO:0042147	retrograde transport, endosome to Golgi	24	0.486421	0.00473312
AB-6 vs. AB-3	Down	GOTERM_BP_DIRECT	GO:0000460	maturation of 5.8S rRNA	9	0.182408	0.004922
AB-6 vs. AB-3	Down	GOTERM_BP_DIRECT	GO:0006383	transcription from RNA polymerase III promoter10	10	0.202675	0.00573382
AB-6 vs. AB-3	Down	GOTERM_BP_DIRECT	GO:0031338	regulation of vesicle fusion	15	0.304013	0.00593506
AB-6 vs. AB-3	Down	GOTERM_BP_DIRECT	GO:0006378	mRNA polyadenylation	11	0.222943	0.00617574
AB-6 vs. AB-3	Down	GOTERM_BP_DIRECT	GO:0006289	nucleotide-excision repair	13	0.263478	0.00632545
AB-6 vs. AB-3	Down	GOTERM_BP_DIRECT	GO:0000387	spliceosomal snRNP assembly	13	0.263478	0.00632545
AB-6 vs. AB-3	Down	GOTERM_BP_DIRECT	GO:0009411	response to UV	13	0.263478	0.00632545
AB-6 vs. AB-3	Down	GOTERM_BP_DIRECT	GO:0006397	mRNA processing	27	0.547223	0.0103748
AB-6 vs. AB-3	Down	GOTERM_BP_DIRECT	GO:0010506	regulation of autophagy	14	0.283745	0.0110382
AB-6 vs. AB-3	Down	GOTERM_BP_DIRECT	GO:0046856	phosphatidylinositol dephosphorylation	13	0.263478	0.0117224
AB-6 vs. AB-3	Down	GOTERM_BP_DIRECT	GO:0006310	DNA recombination	13	0.263478	0.0117224
AB-6 vs. AB-3	Down	GOTERM_BP_DIRECT	GO:0032543	mitochondrial translation	12	0.24321	0.0123098
AB-6 vs. AB-3	Down	GOTERM_BP_DIRECT	GO:0045116	protein neddylation	9	0.182408	0.0124869
AB-6 vs. AB-3	Down	GOTERM_BP_DIRECT	GO:0006886	intracellular protein transport	61	1.23632	0.012613
AB-6 vs. AB-3	Down	GOTERM_BP_DIRECT	GO:0043123	positive regulation of I-kappaB kinase/NF-kappaB signaling	42	0.851236	0.0135541
AB-6 vs. AB-3	Down	GOTERM_BP_DIRECT	GO:0070936	protein K48-linked ubiquitination	17	0.344548	0.0139883
AB-6 vs. AB-3	Down	GOTERM_BP_DIRECT	GO:0006635	fatty acid beta-oxidation	14	0.283745	0.0184094
AB-6 vs. AB-3	Down	GOTERM_BP_DIRECT	GO:0046627	negative regulation of insulin receptor signaling pathway	13	0.263478	0.0200457
AB-6 vs. AB-3	Down	GOTERM_BP_DIRECT	GO:0031397	negative regulation of protein ubiquitination	13	0.263478	0.0200457
AB-6 vs. AB-3	Down	GOTERM_BP_DIRECT	GO:0010508	positive regulation of autophagy	12	0.24321	0.0217139
AB-6 vs. AB-3	Down	GOTERM_BP_DIRECT	GO:0001514	selenocysteine incorporation	6	0.121605	0.0226482
AB-6 vs. AB-3	Down	GOTERM_BP_DIRECT	GO:0016050	vesicle organization	11	0.222943	0.0233486
AB-6 vs. AB-3	Down	GOTERM_BP_DIRECT	GO:0030968	endoplasmic reticulum unfolded protein response	16	0.324281	0.0235216
AB-6 vs. AB-3	Down	GOTERM_BP_DIRECT	GO:0051865	protein autoubiquitination	19	0.385083	0.0247355
AB-6 vs. AB-3	Down	GOTERM_BP_DIRECT	GO:0045022	early endosome to late endosome transport	10	0.202675	0.0248384
AB-6 vs. AB-3	Down	GOTERM_BP_DIRECT	GO:0045292	mRNA cis splicing, via spliceosome	7	0.141873	0.0257274
AB-6 vs. AB-3	Down	GOTERM_BP_DIRECT	GO:0090502	RNA phosphodiester bond hydrolysis, endonucleolytic	9	0.182408	0.0259929
AB-6 vs. AB-3	Down	GOTERM_BP_DIRECT	GO:0070584	mitochondrion morphogenesis	9	0.182408	0.0259929
AB-6 vs. AB-3	Down	GOTERM_BP_DIRECT	GO:0010165	response to X-ray	8	0.16214	0.0264837
AB-6 vs. AB-3	Down	GOTERM_BP_DIRECT	GO:0007030	Golgi organization	26	0.526956	0.0365582
AB-6 vs. AB-3	Down	GOTERM_BP_DIRECT	GO:0008152	metabolic process	28	0.567491	0.03752
AB-6 vs. AB-3	Down	GOTERM_BP_DIRECT	GO:0050873	brown fat cell differentiation	11	0.222943	0.0391184
AB-6 vs. AB-3	Down	GOTERM_BP_DIRECT	GO:0045892	negative regulation of transcription, DNA-templated	67	1.35792	0.0415821
AB-6 vs. AB-3	Down	GOTERM_BP_DIRECT	GO:0016226	iron-sulfur cluster assembly	9	0.182408	0.047036
AB-6 vs. AB-3	Down	GOTERM_BP_DIRECT	GO:0007032	endosome organization	13	0.263478	0.0484311
AB-6 vs. AB-3	Down	GOTERM_BP_DIRECT	GO:0032088	negative regulation of NF-kappaB transcription factor activity	16	0.324281	0.0488072
AB-3 vs. AB0	Down	GOTERM_BP_DIRECT	GO:0007059	chromosome segregation	8	2.6936	1.87211e-05
AB-3 vs. AB0	Down	GOTERM_BP_DIRECT	GO:0007067	mitotic nuclear division	7	2.3569	0.00228533
AB-3 vs. AB0	Down	GOTERM_BP_DIRECT	GO:0007018	microtubule-based movement	6	2.0202	0.00342459
AB-3 vs. AB0	Down	GOTERM_BP_DIRECT	GO:0000281	mitotic cytokinesis	4	1.3468	0.00403521
AB-3 vs. AB0	Down	GOTERM_BP_DIRECT	GO:0008152	metabolic process	6	2.0202	0.0113864
AB-3 vs. AB0	Down	GOTERM_BP_DIRECT	GO:0006281	DNA repair	7	2.3569	0.0215633
AB-3 vs. AB0	Down	GOTERM_BP_DIRECT	GO:0045671	negative regulation of osteoclast differentiation	3	1.0101	0.022557
AB-3 vs. AB0	Down	GOTERM_BP_DIRECT	GO:0051301	cell division	6	2.0202	0.0301346
AB-3 vs. AB0	Down	GOTERM_BP_DIRECT	GO:0008340	determination of adult lifespan	3	1.0101	0.032064
AB-3 vs. AB0	Down	GOTERM_BP_DIRECT	GO:0007052	mitotic spindle organization	3	1.0101	0.0428524
AB-3 vs. AB0	Down	GOTERM_BP_DIRECT	GO:0000710	meiotic mismatch repair	2	0.673401	0.0472408
AB-3 vs. AB0	Down	GOTERM_BP_DIRECT	GO:0006272	leading strand elongation	2	0.673401	0.0472408
AB-3 vs. AB0	Down	GOTERM_BP_DIRECT	GO:0006270	DNA replication initiation	3	1.0101	0.0486826
AB-3 vs. AB0	Up	GOTERM_BP_DIRECT	GO:0071353	cellular response to interleukin-4	4	3.63636	0.000125575
AB-3 vs. AB0	Up	GOTERM_BP_DIRECT	GO:0006564	L-serine biosynthetic process	2	1.81818	0.0254673
AB-3 vs. AB0	Up	GOTERM_BP_DIRECT	GO:0006166	purine ribonucleoside salvage	2	1.81818	0.0338134
AB-3 vs. AB0	Up	GOTERM_BP_DIRECT	GO:0019896	axonal transport of mitochondrion	2	1.81818	0.0338134
AB-3 vs. AB0	Up	GOTERM_BP_DIRECT	GO:0035634	response to stilbenoid	2	1.81818	0.0338134
AB-3 vs. AB0	Up	GOTERM_BP_DIRECT	GO:0006089	lactate metabolic process	2	1.81818	0.0338134
AB-3 vs. AB0	Up	GOTERM_BP_DIRECT	GO:0006366	transcription from RNA polymerase II promoter	4	3.63636	0.0476826
AB0 vs AB1	Down	GOTERM_BP_DIRECT	GO:0006412	translation	17	5.92334	2.85328e-08
AB0 vs AB1	Down	GOTERM_BP_DIRECT	GO:0042149	cellular response to glucose starvation	6	2.09059	3.11025e-05
AB0 vs AB1	Down	GOTERM_BP_DIRECT	GO:0006457	protein folding	9	3.13589	0.00041819
AB0 vs AB1	Down	GOTERM_BP_DIRECT	GO:0030433	ER-associated ubiquitin-dependent protein catabolic process	6	2.09059	0.00150427
AB0 vs AB1	Down	GOTERM_BP_DIRECT	GO:1901998	toxin transport	4	1.39373	0.0135769
AB0 vs AB1	Down	GOTERM_BP_DIRECT	GO:0050821	protein stabilization	6	2.09059	0.0180105
AB0 vs AB1	Down	GOTERM_BP_DIRECT	GO:0050790	regulation of catalytic activity	3	1.0453	0.0211967
AB0 vs AB1	Down	GOTERM_BP_DIRECT	GO:0030968	endoplasmic reticulum unfolded protein response	4	1.39373	0.0237051
AB0 vs AB1	Down	GOTERM_BP_DIRECT	GO:0030970	retrograde protein transport, ER to cytosol	3	1.0453	0.0255174
AB0 vs AB1	Down	GOTERM_BP_DIRECT	GO:0051289	protein homotetramerization	4	1.39373	0.0286366
AB0 vs AB1	Down	GOTERM_BP_DIRECT	GO:2001243	negative regulation of intrinsic apoptotic signaling pathway	3	1.0453	0.0301611
AB0 vs AB1	Down	GOTERM_BP_DIRECT	GO:0032922	circadian regulation of gene expression	4	1.39373	0.0312904
AB0 vs AB1	Down	GOTERM_BP_DIRECT	GO:0007030	Golgi organization	5	1.74216	0.0317233
AB0 vs AB1	Down	GOTERM_BP_DIRECT	GO:0010575	positive regulation of vascular endothelial growth factor production	3	1.0453	0.0458627
AB0 vs AB1	Down	GOTERM_BP_DIRECT	GO:0070059	intrinsic apoptotic signaling pathway in response to endoplasmic reticulum stress	3	1.0453	0.0458627
AB0 vs AB1	Up	GOTERM_BP_DIRECT	GO:0006954	inflammatory response	11	7.00637	5.99794e-06
AB0 vs AB1	Up	GOTERM_BP_DIRECT	GO:0051607	defense response to virus	6	3.82166	0.000694958
AB0 vs AB1	Up	GOTERM_BP_DIRECT	GO:0002224	toll-like receptor signaling pathway	4	2.54777	0.00264672
AB0 vs AB1	Up	GOTERM_BP_DIRECT	GO:0060326	cell chemotaxis	4	2.54777	0.00672507
AB0 vs AB1	Up	GOTERM_BP_DIRECT	GO:0007596	blood coagulation	4	2.54777	0.0122766
AB0 vs AB1	Up	GOTERM_BP_DIRECT	GO:0002755	MyD88-dependent toll-like receptor signaling pathway	3	1.91083	0.0127084
AB0 vs AB1	Up	GOTERM_BP_DIRECT	GO:0071222	cellular response to lipopolysaccharide	4	2.54777	0.013231
AB0 vs AB1	Up	GOTERM_BP_DIRECT	GO:0007052	mitotic spindle organization	3	1.91083	0.0146971
AB0 vs AB1	Up	GOTERM_BP_DIRECT	GO:0006955	immune response	6	3.82166	0.0156202
AB0 vs AB1	Up	GOTERM_BP_DIRECT	GO:0002548	monocyte chemotaxis	3	1.91083	0.0190447
AB0 vs AB1	Up	GOTERM_BP_DIRECT	GO:0009263	deoxyribonucleotide biosynthetic process	2	1.27389	0.0398241
AB0 vs AB1	Up	GOTERM_BP_DIRECT	GO:0071260	cellular response to mechanical stimulus	3	1.91083	0.0440286
AB0 vs AB1	Up	GOTERM_BP_DIRECT	GO:0030308	negative regulation of cell growth	4	2.54777	0.0467071
AB1 vs. AB2	Up	GOTERM_BP_DIRECT	GO:0006511	ubiquitin-dependent protein catabolic process	54	1.06635	5.00968e-07
AB1 vs. AB2	Up	GOTERM_BP_DIRECT	GO:0006886	intracellular protein transport	78	1.54028	7.14859e-06
AB1 vs. AB2	Up	GOTERM_BP_DIRECT	GO:0006888	ER to Golgi vesicle-mediated transport	31	0.612164	1.65184e-05
AB1 vs. AB2	Up	GOTERM_BP_DIRECT	GO:0030433	ER-associated ubiquitin-dependent protein catabolic process	28	0.552923	2.34965e-05
AB1 vs. AB2	Up	GOTERM_BP_DIRECT	GO:0000398	mRNA splicing, via spliceosome	35	0.691153	8.42393e-05
AB1 vs. AB2	Up	GOTERM_BP_DIRECT	GO:0050821	protein stabilization	42	0.829384	9.32546e-05
AB1 vs. AB2	Up	GOTERM_BP_DIRECT	GO:0045454	cell redox homeostasis	33	0.651659	0.000140572
AB1 vs. AB2	Up	GOTERM_BP_DIRECT	GO:0042787	protein ubiquitination involved in ubiquitin-dependent protein catabolic process	54	1.06635	0.000169535
AB1 vs. AB2	Up	GOTERM_BP_DIRECT	GO:0031397	negative regulation of protein ubiquitination	17	0.335703	0.00019746
AB1 vs. AB2	Up	GOTERM_BP_DIRECT	GO:0006360	transcription from RNA polymerase I promoter	12	0.236967	0.000222735
AB1 vs. AB2	Up	GOTERM_BP_DIRECT	GO:1901998	toxin transport	18	0.35545	0.000262127
AB1 vs. AB2	Up	GOTERM_BP_DIRECT	GO:0043161	proteasome-mediated ubiquitin-dependent protein catabolic process	47	0.92812	0.000473787
AB1 vs. AB2	Up	GOTERM_BP_DIRECT	GO:0006457	protein folding	46	0.908373	0.000491784
AB1 vs. AB2	Up	GOTERM_BP_DIRECT	GO:0007030	Golgi organization	33	0.651659	0.000685738
AB1 vs. AB2	Up	GOTERM_BP_DIRECT	GO:0043001	Golgi to plasma membrane protein transport	13	0.256714	0.00135322
AB1 vs. AB2	Up	GOTERM_BP_DIRECT	GO:0008333	endosome to lysosome transport	18	0.35545	0.00140927
AB1 vs. AB2	Up	GOTERM_BP_DIRECT	GO:0070936	protein K48-linked ubiquitination	20	0.394945	0.00165874
AB1 vs. AB2	Up	GOTERM_BP_DIRECT	GO:0007080	mitotic metaphase plate congression	14	0.276461	0.00174371
AB1 vs. AB2	Up	GOTERM_BP_DIRECT	GO:0016579	protein deubiquitination	23	0.454186	0.00186284
AB1 vs. AB2	Up	GOTERM_BP_DIRECT	GO:1903543	positive regulation of exosomal secretion	11	0.21722	0.00207299
AB1 vs. AB2	Up	GOTERM_BP_DIRECT	GO:0006383	transcription from RNA polymerase III promoter	11	0.21722	0.00207299
AB1 vs. AB2	Up	GOTERM_BP_DIRECT	GO:0006281	DNA repair	50	0.987362	0.00226078
AB1 vs. AB2	Up	GOTERM_BP_DIRECT	GO:0008152	metabolic process	34	0.671406	0.00247737
AB1 vs. AB2	Up	GOTERM_BP_DIRECT	GO:0032968	positive regulation of transcription elongation from RNA polymerase II promoter	9	0.177725	0.00294743
AB1 vs. AB2	Up	GOTERM_BP_DIRECT	GO:0030968	endoplasmic reticulum unfolded protein response	19	0.375197	0.00296921
AB1 vs. AB2	Up	GOTERM_BP_DIRECT	GO:0034976	response to endoplasmic reticulum stress	19	0.375197	0.00296921
AB1 vs. AB2	Up	GOTERM_BP_DIRECT	GO:0042147	retrograde transport, endosome to Golgi	26	0.513428	0.0031137
AB1 vs. AB2	Up	GOTERM_BP_DIRECT	GO:0002181	cytoplasmic translation	13	0.256714	0.00350401
AB1 vs. AB2	Up	GOTERM_BP_DIRECT	GO:0006397	mRNA processing	30	0.592417	0.00428181
AB1 vs. AB2	Up	GOTERM_BP_DIRECT	GO:0045116	protein neddylation	10	0.197472	0.00452267
AB1 vs. AB2	Up	GOTERM_BP_DIRECT	GO:0043123	positive regulation of I-kappaB kinase/NF-kappaB signaling	47	0.92812	0.00482264
AB1 vs. AB2	Up	GOTERM_BP_DIRECT	GO:0007032	endosome organization	16	0.315956	0.00482705
AB1 vs. AB2	Up	GOTERM_BP_DIRECT	GO:0090307	mitotic spindle assembly	16	0.315956	0.00482705
AB1 vs. AB2	Up	GOTERM_BP_DIRECT	GO:0006635	fatty acid beta-oxidation	16	0.315956	0.00482705
AB1 vs. AB2	Up	GOTERM_BP_DIRECT	GO:0007059	chromosome segregation	23	0.454186	0.00524378
AB1 vs. AB2	Up	GOTERM_BP_DIRECT	GO:0006338	chromatin remodeling	23	0.454186	0.00524378
AB1 vs. AB2	Up	GOTERM_BP_DIRECT	GO:0051865	protein autoubiquitination	22	0.434439	0.00531814
AB1 vs. AB2	Up	GOTERM_BP_DIRECT	GO:0019827	stem cell population maintenance	21	0.414692	0.00536201
AB1 vs. AB2	Up	GOTERM_BP_DIRECT	GO:0006368	transcription elongation from RNA polymerase II promoter	11	0.21722	0.00585851
AB1 vs. AB2	Up	GOTERM_BP_DIRECT	GO:0000920	cell separation after cytokinesis	11	0.21722	0.00585851
AB1 vs. AB2	Up	GOTERM_BP_DIRECT	GO:0015031	protein transport	38	0.750395	0.00810386
AB1 vs. AB2	Up	GOTERM_BP_DIRECT	GO:0046856	phosphatidylinositol dephosphorylation	14	0.276461	0.00831195
AB1 vs. AB2	Up	GOTERM_BP_DIRECT	GO:0018105	peptidyl-serine phosphorylation	45	0.888626	0.00939362
AB1 vs. AB2	Up	GOTERM_BP_DIRECT	GO:0000460	maturation of 5.8S rRNA	9	0.177725	0.00970978
AB1 vs. AB2	Up	GOTERM_BP_DIRECT	GO:0051443	positive regulation of ubiquitin-protein transferase activity	9	0.177725	0.00970978
AB1 vs. AB2	Up	GOTERM_BP_DIRECT	GO:0090630	activation of GTPase activity	27	0.533175	0.0104895
AB1 vs. AB2	Up	GOTERM_BP_DIRECT	GO:0045737	positive regulation of cyclin-dependent protein serine/threonine kinase activity	10	0.197472	0.0118717
AB1 vs. AB2	Up	GOTERM_BP_DIRECT	GO:0043044	ATP-dependent chromatin remodeling	10	0.197472	0.0118717
AB1 vs. AB2	Up	GOTERM_BP_DIRECT	GO:0071353	cellular response to interleukin-4	10	0.197472	0.0118717
AB1 vs. AB2	Up	GOTERM_BP_DIRECT	GO:0016050	vesicle organization	12	0.236967	0.0144411
AB1 vs. AB2	Up	GOTERM_BP_DIRECT	GO:0043966	histone H3 acetylation	18	0.35545	0.0148757
AB1 vs. AB2	Up	GOTERM_BP_DIRECT	GO:0000462	maturation of SSU-rRNA from tricistronic rRNA transcript (SSU-rRNA, 5.8S rRNA, LSU-rRNA)	14	0.276461	0.015404
AB1 vs. AB2	Up	GOTERM_BP_DIRECT	GO:0000381	regulation of alternative mRNA splicing, via spliceosome	14	0.276461	0.015404
AB1 vs. AB2	Up	GOTERM_BP_DIRECT	GO:0031338	regulation of vesicle fusion	15	0.296209	0.0154975
AB1 vs. AB2	Up	GOTERM_BP_DIRECT	GO:0034067	protein localization to Golgi apparatus	7	0.138231	0.0156406
AB1 vs. AB2	Up	GOTERM_BP_DIRECT	GO:0006606	protein import into nucleus	20	0.394945	0.0212725
AB1 vs. AB2	Up	GOTERM_BP_DIRECT	GO:0030970	retrograde protein transport, ER to cytosol	9	0.177725	0.0235421
AB1 vs. AB2	Up	GOTERM_BP_DIRECT	GO:0031398	positive regulation of protein ubiquitination	17	0.335703	0.0240889
AB1 vs. AB2	Up	GOTERM_BP_DIRECT	GO:0006412	translation	61	1.20458	0.0245983
AB1 vs. AB2	Up	GOTERM_BP_DIRECT	GO:0006914	autophagy	16	0.315956	0.0249367
AB1 vs. AB2	Up	GOTERM_BP_DIRECT	GO:0000045	autophagosome assembly	15	0.296209	0.0256856
AB1 vs. AB2	Up	GOTERM_BP_DIRECT	GO:0006890	retrograde vesicle-mediated transport, Golgi to ER	14	0.276461	0.0262864
AB1 vs. AB2	Up	GOTERM_BP_DIRECT	GO:0007264	small GTPase mediated signal transduction	72	1.4218	0.0299152
AB1 vs. AB2	Up	GOTERM_BP_DIRECT	GO:0030033	microvillus assembly	6	0.118483	0.0351629
AB1 vs. AB2	Up	GOTERM_BP_DIRECT	GO:0043162	ubiquitin-dependent protein catabolic process via the multivesicular body sorting pathway	6	0.118483	0.0351629
AB1 vs. AB2	Up	GOTERM_BP_DIRECT	GO:0039702	viral budding via host ESCRT complex	6	0.118483	0.0351629
AB1 vs. AB2	Up	GOTERM_BP_DIRECT	GO:0006974	cellular response to DNA damage stimulus	32	0.631912	0.035544
AB1 vs. AB2	Up	GOTERM_BP_DIRECT	GO:0045444	fat cell differentiation	23	0.454186	0.0363603
AB1 vs. AB2	Up	GOTERM_BP_DIRECT	GO:0000209	protein polyubiquitination	30	0.592417	0.0405067
AB1 vs. AB2	Up	GOTERM_BP_DIRECT	GO:0034644	cellular response to UV	14	0.276461	0.0418703
AB1 vs. AB2	Up	GOTERM_BP_DIRECT	GO:0010971	positive regulation of G2/M transition of mitotic cell cycle	7	0.138231	0.0420533
AB1 vs. AB2	Up	GOTERM_BP_DIRECT	GO:0043011	myeloid dendritic cell differentiation	7	0.138231	0.0420533
AB1 vs. AB2	Up	GOTERM_BP_DIRECT	GO:0006405	RNA export from nucleus	7	0.138231	0.0420533
AB1 vs. AB2	Up	GOTERM_BP_DIRECT	GO:2000045	regulation of G1/S transition of mitotic cell cycle	7	0.138231	0.0420533
AB1 vs. AB2	Up	GOTERM_BP_DIRECT	GO:0006614	SRP-dependent cotranslational protein targeting to membrane	7	0.138231	0.0420533
AB1 vs. AB2	Up	GOTERM_BP_DIRECT	GO:0043928	exonucleolytic nuclear-transcribed mRNA catabolic process involved in deadenylation-dependent decay	7	0.138231	0.0420533
AB1 vs. AB2	Up	GOTERM_BP_DIRECT	GO:0006099	tricarboxylic acid cycle	13	0.256714	0.0435719
AB1 vs. AB2	Up	GOTERM_BP_DIRECT	GO:0046627	negative regulation of insulin receptor signaling pathway	13	0.256714	0.0435719
AB1 vs. AB2	Up	GOTERM_BP_DIRECT	GO:0010508	positive regulation of autophagy	12	0.236967	0.0450873
AB1 vs. AB2	Up	GOTERM_BP_DIRECT	GO:0046854	phosphatidylinositol phosphorylation	12	0.236967	0.0450873
AB1 vs. AB2	Up	GOTERM_BP_DIRECT	GO:0007040	lysosome organization	12	0.236967	0.0450873
AB1 vs. AB2	Up	GOTERM_BP_DIRECT	GO:0006513	protein monoubiquitination	12	0.236967	0.0450873
AB1 vs. AB2	Up	GOTERM_BP_DIRECT	GO:0009411	response to UV	12	0.236967	0.0450873
AB1 vs. AB2	Up	GOTERM_BP_DIRECT	GO:0000387	spliceosomal snRNP assembly	12	0.236967	0.0450873
AB1 vs. AB2	Up	GOTERM_BP_DIRECT	GO:0006464	cellular protein modification process	8	0.157978	0.0455016
AB1 vs. AB2	Up	GOTERM_BP_DIRECT	GO:0016180	snRNA processing	8	0.157978	0.0455016
AB1 vs. AB2	Up	GOTERM_BP_DIRECT	GO:0045638	negative regulation of myeloid cell differentiation	8	0.157978	0.0455016
AB1 vs. AB2	Up	GOTERM_BP_DIRECT	GO:0016575	histone deacetylation	8	0.157978	0.0455016
AB1 vs. AB2	Up	GOTERM_BP_DIRECT	GO:0006446	regulation of translational initiation	11	0.21722	0.0462896
AB1 vs. AB2	Up	GOTERM_BP_DIRECT	GO:0042273	ribosomal large subunit biogenesis	11	0.21722	0.0462896
AB1 vs. AB2	Up	GOTERM_BP_DIRECT	GO:0031929	TOR signaling	9	0.177725	0.0468828
AB1 vs. AB2	Up	GOTERM_BP_DIRECT	GO:0060612	adipose tissue development	10	0.197472	0.0469871
AB1 vs. AB2	Up	GOTERM_BP_DIRECT	GO:0000470	maturation of LSU-rRNA	10	0.197472	0.0469871
AB1 vs. AB2	Up	GOTERM_BP_DIRECT	GO:0030521	androgen receptor signaling pathway	10	0.197472	0.0469871
AB1 vs. AB2	Up	GOTERM_BP_DIRECT	GO:0007049	cell cycle	23	0.454186	0.0490839
AB2 vs. AB4	Down	GOTERM_BP_DIRECT	GO:0090307	mitotic spindle assembly	5	1.6835	0.000617193
AB2 vs. AB4	Down	GOTERM_BP_DIRECT	GO:0000070	mitotic sister chromatid segregation	4	1.3468	0.00151461
AB2 vs. AB4	Down	GOTERM_BP_DIRECT	GO:0007059	chromosome segregation	5	1.6835	0.00407181
AB2 vs. AB4	Down	GOTERM_BP_DIRECT	GO:0007094	mitotic spindle assembly checkpoint	3	1.0101	0.00871088
AB2 vs. AB4	Down	GOTERM_BP_DIRECT	GO:0046849	bone remodeling	3	1.0101	0.0110655
AB2 vs. AB4	Down	GOTERM_BP_DIRECT	GO:0006464	cellular protein modification process	3	1.0101	0.0136665
AB2 vs. AB4	Down	GOTERM_BP_DIRECT	GO:0035556	intracellular signal transduction	10	3.367	0.0142988
AB2 vs. AB4	Down	GOTERM_BP_DIRECT	GO:0007067	mitotic nuclear division	5	1.6835	0.0203118
AB2 vs. AB4	Down	GOTERM_BP_DIRECT	GO:0031297	replication fork processing	3	1.0101	0.0263427
AB2 vs. AB4	Down	GOTERM_BP_DIRECT	GO:0060612	adipose tissue development	3	1.0101	0.0263427
AB2 vs. AB4	Down	GOTERM_BP_DIRECT	GO:0045444	fat cell differentiation	4	1.3468	0.0388713
AB2 vs. AB4	Down	GOTERM_BP_DIRECT	GO:0032147	activation of protein kinase activity	3	1.0101	0.042229
AB2 vs. AB4	Up	GOTERM_BP_DIRECT	GO:0006955	immune response	12	6.93642	1.35144e-07
AB2 vs. AB4	Up	GOTERM_BP_DIRECT	GO:0006954	inflammatory response	11	6.35838	4.09777e-06
AB2 vs. AB4	Up	GOTERM_BP_DIRECT	GO:0032496	response to lipopolysaccharide	8	4.62428	4.6727e-06
AB2 vs. AB4	Up	GOTERM_BP_DIRECT	GO:0042832	defense response to protozoan	3	1.7341	0.00438928
AB2 vs. AB4	Up	GOTERM_BP_DIRECT	GO:0051607	defense response to virus	5	2.89017	0.00472974
AB2 vs. AB4	Up	GOTERM_BP_DIRECT	GO:0097190	apoptotic signaling pathway	4	2.31214	0.00487971
AB2 vs. AB4	Up	GOTERM_BP_DIRECT	GO:0042981	regulation of apoptotic process	6	3.46821	0.00754792
AB2 vs. AB4	Up	GOTERM_BP_DIRECT	GO:0032735	positive regulation of interleukin-12 production	3	1.7341	0.00840652
AB2 vs. AB4	Up	GOTERM_BP_DIRECT	GO:0045071	negative regulation of viral genome replication	3	1.7341	0.00840652
AB2 vs. AB4	Up	GOTERM_BP_DIRECT	GO:0042742	defense response to bacterium	4	2.31214	0.00860668
AB2 vs. AB4	Up	GOTERM_BP_DIRECT	GO:0043410	positive regulation of MAPK cascade	4	2.31214	0.00935213
AB2 vs. AB4	Up	GOTERM_BP_DIRECT	GO:0042127	regulation of cell proliferation	6	3.46821	0.0113696
AB2 vs. AB4	Up	GOTERM_BP_DIRECT	GO:0050717	positive regulation of interleukin-1 alpha secretion	2	1.15607	0.02563
AB2 vs. AB4	Up	GOTERM_BP_DIRECT	GO:0048873	homeostasis of number of cells within a tissue	3	1.7341	0.0269316
AB2 vs. AB4	Up	GOTERM_BP_DIRECT	GO:0007507	heart development	5	2.89017	0.0376177
AB2 vs. AB4	Up	GOTERM_BP_DIRECT	GO:0048705	skeletal system morphogenesis	3	1.7341	0.037841
AB4 vs. AB8	Down	GOTERM_BP_DIRECT	GO:0042787	protein ubiquitination involved in ubiquitin-dependent protein catabolic process	63	1.17823	1.69e-07
AB4 vs. AB8	Down	GOTERM_BP_DIRECT	GO:0006511	ubiquitin-dependent protein catabolic process	55	1.02861	9.75e-07
AB4 vs. AB8	Down	GOTERM_BP_DIRECT	GO:0030433	ER-associated ubiquitin-dependent protein catabolic process	30	0.561062	3.12e-06
AB4 vs. AB8	Down	GOTERM_BP_DIRECT	GO:0006886	intracellular protein transport	81	1.51487	5.55e-06
AB4 vs. AB8	Down	GOTERM_BP_DIRECT	GO:0045454	cell redox homeostasis	35	0.654573	4.2e-05
AB4 vs. AB8	Down	GOTERM_BP_DIRECT	GO:0006888	ER to Golgi vesicle-mediated transport	31	0.579764	5.01e-05
AB4 vs. AB8	Down	GOTERM_BP_DIRECT	GO:0007030	Golgi organization	36	0.673275	8.73e-05
AB4 vs. AB8	Down	GOTERM_BP_DIRECT	GO:0050821	protein stabilization	43	0.804189	0.000127
AB4 vs. AB8	Down	GOTERM_BP_DIRECT	GO:0000398	mRNA splicing, via spliceosome	35	0.654573	0.00026
AB4 vs. AB8	Down	GOTERM_BP_DIRECT	GO:0006457	protein folding	48	0.8977	0.000344
AB4 vs. AB8	Down	GOTERM_BP_DIRECT	GO:0006360	transcription from RNA polymerase I promoter	12	0.224425	0.000371
AB4 vs. AB8	Down	GOTERM_BP_DIRECT	GO:0000209	protein polyubiquitination	37	0.691977	0.000473
AB4 vs. AB8	Down	GOTERM_BP_DIRECT	GO:0015031	protein transport	43	0.804189	0.000518
AB4 vs. AB8	Down	GOTERM_BP_DIRECT	GO:0008333	endosome to lysosome transport	19	0.355339	0.000662
AB4 vs. AB8	Down	GOTERM_BP_DIRECT	GO:0043161	proteasome-mediated ubiquitin-dependent protein catabolic process	48	0.8977	0.000764
AB4 vs. AB8	Down	GOTERM_BP_DIRECT	GO:0070936	protein K48-linked ubiquitination	21	0.392744	0.000938
AB4 vs. AB8	Down	GOTERM_BP_DIRECT	GO:0002181	cytoplasmic translation	14	0.261829	0.00110397
AB4 vs. AB8	Down	GOTERM_BP_DIRECT	GO:0008152	metabolic process	36	0.673275	0.00118985
AB4 vs. AB8	Down	GOTERM_BP_DIRECT	GO:0000045	autophagosome assembly	18	0.336637	0.00124145
AB4 vs. AB8	Down	GOTERM_BP_DIRECT	GO:0051603	proteolysis involved in cellular protein catabolic process	19	0.355339	0.00146733
AB4 vs. AB8	Down	GOTERM_BP_DIRECT	GO:0046854	phosphatidylinositol phosphorylation	15	0.280531	0.00151327
AB4 vs. AB8	Down	GOTERM_BP_DIRECT	GO:0006607	NLS-bearing protein import into nucleus	12	0.224425	0.00151815
AB4 vs. AB8	Down	GOTERM_BP_DIRECT	GO:0034976	response to endoplasmic reticulum stress	20	0.374042	0.00167843
AB4 vs. AB8	Down	GOTERM_BP_DIRECT	GO:0030968	endoplasmic reticulum unfolded protein response	20	0.374042	0.00167843
AB4 vs. AB8	Down	GOTERM_BP_DIRECT	GO:0000460	maturation of 5.8S rRNA	10	0.187021	0.00189887
AB4 vs. AB8	Down	GOTERM_BP_DIRECT	GO:0031397	negative regulation of protein ubiquitination	16	0.299233	0.00191639
AB4 vs. AB8	Down	GOTERM_BP_DIRECT	GO:1901998	toxin transport	17	0.317935	0.00229798
AB4 vs. AB8	Down	GOTERM_BP_DIRECT	GO:0042147	retrograde transport, endosome to Golgi	27	0.504956	0.00262432
AB4 vs. AB8	Down	GOTERM_BP_DIRECT	GO:0006383	transcription from RNA polymerase III promoter	11	0.205723	0.00319963
AB4 vs. AB8	Down	GOTERM_BP_DIRECT	GO:1903543	positive regulation of exosomal secretion	11	0.205723	0.00319963
AB4 vs. AB8	Down	GOTERM_BP_DIRECT	GO:0046856	phosphatidylinositol dephosphorylation	15	0.280531	0.00360064
AB4 vs. AB8	Down	GOTERM_BP_DIRECT	GO:0006890	retrograde vesicle-mediated transport, Golgi to ER	16	0.299233	0.00419297
AB4 vs. AB8	Down	GOTERM_BP_DIRECT	GO:0045116	protein neddylation	10	0.187021	0.00665348
AB4 vs. AB8	Down	GOTERM_BP_DIRECT	GO:0007040	lysosome organization	14	0.261829	0.0066606
AB4 vs. AB8	Down	GOTERM_BP_DIRECT	GO:0000422	mitophagy	15	0.280531	0.00753057
AB4 vs. AB8	Down	GOTERM_BP_DIRECT	GO:0007032	endosome organization	16	0.299233	0.00825366
AB4 vs. AB8	Down	GOTERM_BP_DIRECT	GO:0006635	fatty acid beta-oxidation	16	0.299233	0.00825366
AB4 vs. AB8	Down	GOTERM_BP_DIRECT	GO:0006368	transcription elongation from RNA polymerase II promoter	11	0.205723	0.00880455
AB4 vs. AB8	Down	GOTERM_BP_DIRECT	GO:0090630	activation of GTPase activity	28	0.523658	0.00989855
AB4 vs. AB8	Down	GOTERM_BP_DIRECT	GO:0019827	stem cell population maintenance	21	0.392744	0.0101089
AB4 vs. AB8	Down	GOTERM_BP_DIRECT	GO:0007049	cell cycle	26	0.486254	0.0101469
AB4 vs. AB8	Down	GOTERM_BP_DIRECT	GO:0006611	protein export from nucleus	12	0.224425	0.0106229
AB4 vs. AB8	Down	GOTERM_BP_DIRECT	GO:0006891	intra-Golgi vesicle-mediated transport	13	0.243127	0.0121087
AB4 vs. AB8	Down	GOTERM_BP_DIRECT	GO:0000028	ribosomal small subunit assembly	9	0.168319	0.0136178
AB4 vs. AB8	Down	GOTERM_BP_DIRECT	GO:0051443	positive regulation of ubiquitin-protein transferase activity	9	0.168319	0.0136178
AB4 vs. AB8	Down	GOTERM_BP_DIRECT	GO:0010501	RNA secondary structure unwinding	18	0.336637	0.0157169
AB4 vs. AB8	Down	GOTERM_BP_DIRECT	GO:0006606	protein import into nucleus	21	0.392744	0.0159836
AB4 vs. AB8	Down	GOTERM_BP_DIRECT	GO:0043044	ATP-dependent chromatin remodeling	10	0.187021	0.017015
AB4 vs. AB8	Down	GOTERM_BP_DIRECT	GO:0071353	cellular response to interleukin-4	10	0.187021	0.017015
AB4 vs. AB8	Down	GOTERM_BP_DIRECT	GO:0031929	TOR signaling	10	0.187021	0.017015
AB4 vs. AB8	Down	GOTERM_BP_DIRECT	GO:0045022	early endosome to late endosome transport	11	0.205723	0.0196315
AB4 vs. AB8	Down	GOTERM_BP_DIRECT	GO:0030521	androgen receptor signaling pathway	11	0.205723	0.0196315
AB4 vs. AB8	Down	GOTERM_BP_DIRECT	GO:0000470	maturation of LSU-rRNA	11	0.205723	0.0196315
AB4 vs. AB8	Down	GOTERM_BP_DIRECT	GO:0006397	mRNA processing	29	0.54236	0.0197461
AB4 vs. AB8	Down	GOTERM_BP_DIRECT	GO:0006412	translation	64	1.19693	0.019933
AB4 vs. AB8	Down	GOTERM_BP_DIRECT	GO:0034067	protein localization to Golgi apparatus	7	0.130915	0.0204457
AB4 vs. AB8	Down	GOTERM_BP_DIRECT	GO:0006509	membrane protein ectodomain proteolysis	12	0.224425	0.0215879
AB4 vs. AB8	Down	GOTERM_BP_DIRECT	GO:0006446	regulation of translational initiation	12	0.224425	0.0215879
AB4 vs. AB8	Down	GOTERM_BP_DIRECT	GO:0006974	cellular response to DNA damage stimulus	34	0.635871	0.0225042
AB4 vs. AB8	Down	GOTERM_BP_DIRECT	GO:0006513	protein monoubiquitination	13	0.243127	0.023005
AB4 vs. AB8	Down	GOTERM_BP_DIRECT	GO:0006338	chromatin remodeling	22	0.411446	0.0237694
AB4 vs. AB8	Down	GOTERM_BP_DIRECT	GO:0018105	peptidyl-serine phosphorylation	45	0.841593	0.0239773
AB4 vs. AB8	Down	GOTERM_BP_DIRECT	GO:0000462	maturation of SSU-rRNA from tricistronic rRNA transcript (SSU-rRNA, 5.8S rRNA, LSU-rRNA)	14	0.261829	0.0239875
AB4 vs. AB8	Down	GOTERM_BP_DIRECT	GO:0000381	regulation of alternative mRNA splicing, via spliceosome	14	0.261829	0.0239875
AB4 vs. AB8	Down	GOTERM_BP_DIRECT	GO:0031648	protein destabilization	14	0.261829	0.0239875
AB4 vs. AB8	Down	GOTERM_BP_DIRECT	GO:0031338	regulation of vesicle fusion	15	0.280531	0.024622
AB4 vs. AB8	Down	GOTERM_BP_DIRECT	GO:2000785	regulation of autophagosome assembly	8	0.149617	0.0273462
AB4 vs. AB8	Down	GOTERM_BP_DIRECT	GO:0045859	regulation of protein kinase activity	8	0.149617	0.0273462
AB4 vs. AB8	Down	GOTERM_BP_DIRECT	GO:0046827	positive regulation of protein export from nucleus	8	0.149617	0.0273462
AB4 vs. AB8	Down	GOTERM_BP_DIRECT	GO:0032968	positive regulation of transcription elongation from RNA polymerase II promoter	8	0.149617	0.0273462
AB4 vs. AB8	Down	GOTERM_BP_DIRECT	GO:0030970	retrograde protein transport, ER to cytosol	9	0.168319	0.0321893
AB4 vs. AB8	Down	GOTERM_BP_DIRECT	GO:0042098	T cell proliferation	9	0.168319	0.0321893
AB4 vs. AB8	Down	GOTERM_BP_DIRECT	GO:0000920	cell separation after cytokinesis	10	0.187021	0.0354887
AB4 vs. AB8	Down	GOTERM_BP_DIRECT	GO:0043123	positive regulation of I-kappaB kinase/NF-kappaB signaling	45	0.841593	0.0375322
AB4 vs. AB8	Down	GOTERM_BP_DIRECT	GO:0007029	endoplasmic reticulum organization	11	0.205723	0.0376486
AB4 vs. AB8	Down	GOTERM_BP_DIRECT	GO:0032456	endocytic recycling	11	0.205723	0.0376486
AB4 vs. AB8	Down	GOTERM_BP_DIRECT	GO:2001237	negative regulation of extrinsic apoptotic signaling pathway	16	0.299233	0.0393671
AB4 vs. AB8	Down	GOTERM_BP_DIRECT	GO:0006749	glutathione metabolic process	13	0.243127	0.0396584
AB4 vs. AB8	Down	GOTERM_BP_DIRECT	GO:0048008	platelet-derived growth factor receptor signaling pathway	13	0.243127	0.0396584
AB4 vs. AB8	Down	GOTERM_BP_DIRECT	GO:0010506	regulation of autophagy	14	0.261829	0.0398828
AB4 vs. AB8	Down	GOTERM_BP_DIRECT	GO:0006487	protein N-linked glycosylation	14	0.261829	0.0398828
AB4 vs. AB8	Down	GOTERM_BP_DIRECT	GO:0043162	ubiquitin-dependent protein catabolic process via the multivesicular body sorting pathway	6	0.112212	0.0438189
AB4 vs. AB8	Down	GOTERM_BP_DIRECT	GO:0007020	microtubule nucleation	6	0.112212	0.0438189
AB4 vs. AB8	Down	GOTERM_BP_DIRECT	GO:2000637	positive regulation of gene silencing by miRNA	6	0.112212	0.0438189
AB4 vs. AB8	Down	GOTERM_BP_DIRECT	GO:1900087	positive regulation of G1/S transition of mitotic cell cycle	6	0.112212	0.0438189
AB4 vs. AB8	Down	GOTERM_BP_DIRECT	GO:0090267	positive regulation of mitotic cell cycle spindle assembly checkpoint	6	0.112212	0.0438189
AB4 vs. AB8	Down	GOTERM_BP_DIRECT	GO:0045899	positive regulation of RNA polymerase II transcriptional preinitiation complex assembly	6	0.112212	0.0438189
AB4 vs. AB8	Down	GOTERM_BP_DIRECT	GO:0039702	viral budding via host ESCRT complex	6	0.112212	0.0438189
AB4 vs. AB8	Down	GOTERM_BP_DIRECT	GO:0030033	microvillus assembly	6	0.112212	0.0438189
AB4 vs. AB8	Down	GOTERM_BP_DIRECT	GO:0016192	vesicle-mediated transport	31	0.579764	0.0439473
AB4 vs. AB8	Down	GOTERM_BP_DIRECT	GO:0031532	actin cytoskeleton reorganization	22	0.411446	0.0479318
AB8 vs. AB16	Down	GOTERM_BP_DIRECT	GO:0010634	positive regulation of epithelial cell migration	4	5.55556	7.44982e-05
AB8 vs. AB16	Down	GOTERM_BP_DIRECT	GO:0045747	positive regulation of Notch signaling pathway	4	5.55556	0.000245184
AB8 vs. AB16	Down	GOTERM_BP_DIRECT	GO:0006955	immune response	6	8.33333	0.000359451
AB8 vs. AB16	Down	GOTERM_BP_DIRECT	GO:0006954	inflammatory response	6	8.33333	0.000649881
AB8 vs. AB16	Down	GOTERM_BP_DIRECT	GO:0032735	positive regulation of interleukin-12 production	3	4.16667	0.00167819
AB8 vs. AB16	Down	GOTERM_BP_DIRECT	GO:0040008	regulation of growth	3	4.16667	0.0027466
AB8 vs. AB16	Down	GOTERM_BP_DIRECT	GO:0051607	defense response to virus	4	5.55556	0.00329606
AB8 vs. AB16	Down	GOTERM_BP_DIRECT	GO:2000379	positive regulation of reactive oxygen species metabolic process	3	4.16667	0.00455151
AB8 vs. AB16	Down	GOTERM_BP_DIRECT	GO:0018107	peptidyl-threonine phosphorylation	3	4.16667	0.00803445
AB8 vs. AB16	Down	GOTERM_BP_DIRECT	GO:0090002	establishment of protein localization to plasma membrane	3	4.16667	0.0108461
AB8 vs. AB16	Down	GOTERM_BP_DIRECT	GO:0018401	peptidyl-proline hydroxylation to 4-hydroxy-L-proline	2	2.77778	0.0169169
AB8 vs. AB16	Down	GOTERM_BP_DIRECT	GO:0007050	cell cycle arrest	3	4.16667	0.0175638
AB8 vs. AB16	Down	GOTERM_BP_DIRECT	GO:2000107	negative regulation of leukocyte apoptotic process	2	2.77778	0.0224933
AB8 vs. AB16	Down	GOTERM_BP_DIRECT	GO:0007179	transforming growth factor beta receptor signaling pathway	3	4.16667	0.0267236
AB8 vs. AB16	Down	GOTERM_BP_DIRECT	GO:0070102	interleukin-6-mediated signaling pathway	2	2.77778	0.0280387
AB8 vs. AB16	Down	GOTERM_BP_DIRECT	GO:2000505	regulation of energy homeostasis	2	2.77778	0.0335532
AB8 vs. AB16	Down	GOTERM_BP_DIRECT	GO:0009612	response to mechanical stimulus	2	2.77778	0.0335532
AB8 vs. AB16	Down	GOTERM_BP_DIRECT	GO:0032496	response to lipopolysaccharide	3	4.16667	0.0361484
AB8 vs. AB16	Down	GOTERM_BP_DIRECT	GO:0001666	response to hypoxia	3	4.16667	0.0361484
AB8 vs. AB16	Down	GOTERM_BP_DIRECT	GO:0051604	protein maturation	2	2.77778	0.0499134
AB16 vs. AB24	Down	GOTERM_BP_DIRECT	GO:0002540	leukotriene production involved in inflammatory response	2	14.2857	0.00222259
AB16 vs. AB24	Down	GOTERM_BP_DIRECT	GO:0019370	leukotriene biosynthetic process	2	14.2857	0.00775963
AB16 vs. AB24	Up	GOTERM_BP_DIRECT	GO:0060612	adipose tissue development	5	1.76056	0.000203272
AB16 vs. AB24	Up	GOTERM_BP_DIRECT	GO:0070373	negative regulation of ERK1 and ERK2 cascade	5	1.76056	0.00325496
AB16 vs. AB24	Up	GOTERM_BP_DIRECT	GO:0072178	nephric duct morphogenesis	3	1.05634	0.00702601
AB16 vs. AB24	Up	GOTERM_BP_DIRECT	GO:0007264	small GTPase mediated signal transduction	10	3.52113	0.00727077
AB16 vs. AB24	Up	GOTERM_BP_DIRECT	GO:0031589	cell-substrate adhesion	3	1.05634	0.0161336
AB16 vs. AB24	Up	GOTERM_BP_DIRECT	GO:0033138	positive regulation of peptidyl-serine phosphorylation	5	1.76056	0.0163648
AB16 vs. AB24	Up	GOTERM_BP_DIRECT	GO:0016477	cell migration	7	2.46479	0.0176589
AB16 vs. AB24	Up	GOTERM_BP_DIRECT	GO:0043277	apoptotic cell clearance	3	1.05634	0.0198732
AB16 vs. AB24	Up	GOTERM_BP_DIRECT	GO:0043153	entrainment of circadian clock by photoperiod	3	1.05634	0.0198732
AB16 vs. AB24	Up	GOTERM_BP_DIRECT	GO:0006351	transcription, DNA-templated	16	5.6338	0.0349535
AB16 vs. AB24	Up	GOTERM_BP_DIRECT	GO:0032720	negative regulation of tumor necrosis factor production	3	1.05634	0.0431081
AB16 vs. AB24	Up	GOTERM_BP_DIRECT	GO:1902115	regulation of organelle assembly	2	0.704225	0.0441995
AB16 vs. AB24	Up	GOTERM_BP_DIRECT	GO:0035282	segmentation	2	0.704225	0.0441995
