# Supplementary material for: RNA sequencing demonstrates large-scale temporal dysregulation of gene expression in stimulated macrophages derived from MHC-defined chicken haplotypes
Source: PLoS One. 2017 Aug 28;12(8):e0179391. doi: 10.1371/journal.pone.0179391 (PMC5573159; doi:10.1371/journal.pone.0179391)
Supplement: S3 Table — Since the B2 chickens exhibited the most robust macrophage phenotype these samples were used for the analysis as a means of characterizing the KEGG pathways that were associated with the altered gene expression across the experimental time points. Note ‘AB’ indicates B2 haplotype. The file contains a total of 110 rows including the header line containing field names (Sample Comparison—indicates the specific pair of time points for which gene expression changes were identified; Gene Set—indicates the specific set of differentially expressed genes, ‘Down’ or ‘Up’; Category—indicates the specific subset of terms that were used for the analysis; Term—provides the KEGG pathway identifier for the identified pathway term/annotation; Description—the specific enriched KEGG pathway term; Gene Count—the number of genes within the differentially expressed genes that are mapped to the particular enriched KEGG pathway term; %—the corresponding percent associated with the specific number of genes; P-Value—the p-value associated with the KEGG pathway term enrichment). (XLSX) [file pone.0179391.s003.xlsx]

## Sheet: Sheet1
Sample Comparison	Gene Set	Category	Term	Description	Gene Count	%	P-Value
AB-6 vs. AB-3	Down	KEGG_PATHWAY	gga03020	RNA polymerase	17	0.344548	8.83506e-05
AB-6 vs. AB-3	Down	KEGG_PATHWAY	gga00240	Pyrimidine metabolism	51	1.03364	0.000109297
AB-6 vs. AB-3	Down	KEGG_PATHWAY	gga03420	Nucleotide excision repair	25	0.506688	0.000221348
AB-6 vs. AB-3	Down	KEGG_PATHWAY	gga03018	RNA degradation	38	0.770166	0.000599534
AB-6 vs. AB-3	Down	KEGG_PATHWAY	gga01100	Metabolic pathways	432	8.75557	0.00133184
AB-6 vs. AB-3	Down	KEGG_PATHWAY	gga00510	N-Glycan biosynthesis	28	0.567491	0.00174942
AB-6 vs. AB-3	Down	KEGG_PATHWAY	gga04120	Ubiquitin mediated proteolysis	62	1.25659	0.00182441
AB-6 vs. AB-3	Down	KEGG_PATHWAY	gga03008	Ribosome biogenesis in eukaryotes	37	0.749899	0.00201708
AB-6 vs. AB-3	Down	KEGG_PATHWAY	gga03040	Spliceosome	54	1.09445	0.00218046
AB-6 vs. AB-3	Down	KEGG_PATHWAY	gga00190	Oxidative phosphorylation	57	1.15525	0.00458422
AB-6 vs. AB-3	Down	KEGG_PATHWAY	gga03440	Homologous recombination	17	0.344548	0.00473758
AB-6 vs. AB-3	Down	KEGG_PATHWAY	gga00970	Aminoacyl-tRNA biosynthesis	24	0.486421	0.0118361
AB-6 vs. AB-3	Down	KEGG_PATHWAY	gga03022	Basal transcription factors	21	0.425618	0.0218457
AB-6 vs. AB-3	Down	KEGG_PATHWAY	gga03060	Protein export	14	0.283745	0.0258678
AB-6 vs. AB-3	Down	KEGG_PATHWAY	gga03015	mRNA surveillance pathway	34	0.689096	0.0347721
AB-6 vs. AB-3	Down	KEGG_PATHWAY	gga04070	Phosphatidylinositol signaling system	43	0.871504	0.0362854
AB-6 vs. AB-3	Down	KEGG_PATHWAY	gga00280	Valine, leucine and isoleucine degradation	23	0.466153	0.0459372
AB-3 vs. AB0	Down	KEGG_PATHWAY	gga04110	Cell cycle	14	4.7138	5.76942e-06
AB-3 vs. AB0	Down	KEGG_PATHWAY	gga03030	DNA replication	7	2.3569	0.000116152
AB-3 vs. AB0	Down	KEGG_PATHWAY	gga03430	Mismatch repair	5	1.6835	0.00172114
AB-3 vs. AB0	Down	KEGG_PATHWAY	gga00240	Pyrimidine metabolism	9	3.0303	0.00246098
AB-3 vs. AB0	Down	KEGG_PATHWAY	gga00232	Caffeine metabolism	3	1.0101	0.00679286
AB-3 vs. AB0	Down	KEGG_PATHWAY	gga04914	Progesterone-mediated oocyte maturation	7	2.3569	0.0147732
AB-3 vs. AB0	Down	KEGG_PATHWAY	gga01212	Fatty acid metabolism	5	1.6835	0.0294423
AB-3 vs. AB0	Down	KEGG_PATHWAY	gga00983	Drug metabolism - other enzymes	4	1.3468	0.0313771
AB-3 vs. AB0	Down	KEGG_PATHWAY	gga04630	Jak-STAT signaling pathway	8	2.6936	0.0340706
AB-3 vs. AB0	Up	KEGG_PATHWAY	gga04141	Protein processing in endoplasmic reticulum	7	6.36364	0.00167829
AB-3 vs. AB0	Up	KEGG_PATHWAY	gga01230	Biosynthesis of amino acids	4	3.63636	0.0152969
AB-3 vs. AB0	Up	KEGG_PATHWAY	gga01100	Metabolic pathways	16	14.5455	0.03614
AB-3 vs. AB0	Up	KEGG_PATHWAY	gga00260	Glycine, serine and threonine metabolism	3	2.72727	0.0386485
AB0 vs. AB1	Down	KEGG_PATHWAY	gga03010	Ribosome	21	7.31707	7.2091e-11
AB0 vs. AB1	Down	KEGG_PATHWAY	gga04141	Protein processing in endoplasmic reticulum	20	6.96864	2.24224e-08
AB0 vs. AB1	Down	KEGG_PATHWAY	gga00970	Aminoacyl-tRNA biosynthesis	7	2.43902	0.00116459
AB0 vs. AB1	Down	KEGG_PATHWAY	gga00330	Arginine and proline metabolism	6	2.09059	0.00609973
AB0 vs. AB1	Down	KEGG_PATHWAY	gga00480	Glutathione metabolism	5	1.74216	0.0231029
AB0 vs. AB1	Down	KEGG_PATHWAY	gga03060	Protein export	4	1.39373	0.0243999
AB0 vs. AB1	Up	KEGG_PATHWAY	gga04620	Toll-like receptor signaling pathway	7	4.4586	0.00170636
AB0 vs. AB1	Up	KEGG_PATHWAY	gga04630	Jak-STAT signaling pathway	7	4.4586	0.00861188
AB0 vs. AB1	Up	KEGG_PATHWAY	gga04514	Cell adhesion molecules (CAMs)	6	3.82166	0.0268325
AB0 vs. AB1	Up	KEGG_PATHWAY	gga04068	FoxO signaling pathway	6	3.82166	0.0384201
AB0 vs. AB1	Up	KEGG_PATHWAY	gga05164	Influenza A	6	3.82166	0.0485243
AB0 vs. AB1	Up	KEGG_PATHWAY	gga00240	Pyrimidine metabolism	5	3.18471	0.0493779
AB1 vs. AB2	Up	KEGG_PATHWAY	gga04141	Protein processing in endoplasmic reticulum	93	1.83649	1.03582e-07
AB1 vs. AB2	Up	KEGG_PATHWAY	gga03010	Ribosome	76	1.50079	9.85187e-07
AB1 vs. AB2	Up	KEGG_PATHWAY	gga04120	Ubiquitin mediated proteolysis	77	1.52054	4.09113e-06
AB1 vs. AB2	Up	KEGG_PATHWAY	gga03040	Spliceosome	66	1.30332	1.87622e-05
AB1 vs. AB2	Up	KEGG_PATHWAY	gga03018	RNA degradation	44	0.868878	5.23297e-05
AB1 vs. AB2	Up	KEGG_PATHWAY	gga03020	RNA polymerase	18	0.35545	8.50648e-05
AB1 vs. AB2	Up	KEGG_PATHWAY	gga00190	Oxidative phosphorylation	68	1.34281	0.000206783
AB1 vs. AB2	Up	KEGG_PATHWAY	gga03013	RNA transport	75	1.48104	0.000369068
AB1 vs. AB2	Up	KEGG_PATHWAY	gga03420	Nucleotide excision repair	26	0.513428	0.000671423
AB1 vs. AB2	Up	KEGG_PATHWAY	gga03060	Protein export	18	0.35545	0.000734161
AB1 vs. AB2	Up	KEGG_PATHWAY	gga00240	Pyrimidine metabolism	53	1.0466	0.000951286
AB1 vs. AB2	Up	KEGG_PATHWAY	gga00510	N-Glycan biosynthesis	30	0.592417	0.00268684
AB1 vs. AB2	Up	KEGG_PATHWAY	gga04110	Cell cycle	60	1.18483	0.00689072
AB1 vs. AB2	Up	KEGG_PATHWAY	gga04142	Lysosome	60	1.18483	0.00689072
AB1 vs. AB2	Up	KEGG_PATHWAY	gga00071	Fatty acid degradation	21	0.414692	0.0215372
AB1 vs. AB2	Up	KEGG_PATHWAY	gga03022	Basal transcription factors	23	0.454186	0.0215791
AB1 vs. AB2	Up	KEGG_PATHWAY	gga03015	mRNA surveillance pathway	38	0.750395	0.0290259
AB1 vs. AB2	Up	KEGG_PATHWAY	gga04144	Endocytosis	113	2.23144	0.032928
AB1 vs. AB2	Up	KEGG_PATHWAY	gga04150:	mTOR signaling pathway	28	0.552923	0.0390751
AB2 vs. AB4	Down	KEGG_PATHWAY	gga04110	Cell cycle	11	3.7037	3.28037e-05
AB2 vs. AB4	Up	KEGG_PATHWAY	gga04060	Cytokine-cytokine receptor interaction	13	7.51445	5.07039e-07
AB2 vs. AB4	Up	KEGG_PATHWAY	gga05164	Influenza A	7	4.04624	0.00466863
AB4 vs. AB8	Down	KEGG_PATHWAY	gga04141	Protein processing in endoplasmic reticulum	98	1.8328	8.5877e-09
AB4 vs. AB8	Down	KEGG_PATHWAY	gga03010	Ribosome	78	1.45876	9.29702e-07
AB4 vs. AB8	Down	KEGG_PATHWAY	gga04142	Lysosome	73	1.36525	1.77642e-06
AB4 vs. AB8	Down	KEGG_PATHWAY	gga03040	Spliceosome	69	1.29044	6.04061e-06
AB4 vs. AB8	Down	KEGG_PATHWAY	gga00190	Oxidative phosphorylation	72	1.34655	4.25879e-05
AB4 vs. AB8	Down	KEGG_PATHWAY	gga03013	RNA transport	77	1.44006	0.000413873
AB4 vs. AB8	Down	KEGG_PATHWAY	gga04120	Ubiquitin mediated proteolysis	72	1.34655	0.000774868
AB4 vs. AB8	Down	KEGG_PATHWAY	gga03020	RNA polymerase	17	0.317935	0.000900071
AB4 vs. AB8	Down	KEGG_PATHWAY	gga03050	Proteasome	26	0.486254	0.00132524
AB4 vs. AB8	Down	KEGG_PATHWAY	gga00510	N-Glycan biosynthesis	31	0.579764	0.00214747
AB4 vs. AB8	Down	KEGG_PATHWAY	gga03018	RNA degradation	41	0.766785	0.0021873
AB4 vs. AB8	Down	KEGG_PATHWAY	gga03015	mRNA surveillance pathway	43	0.804189	0.00231144
AB4 vs. AB8	Down	KEGG_PATHWAY	gga03420	Nucleotide excision repair	25	0.467552	0.00386185
AB4 vs. AB8	Down	KEGG_PATHWAY	gga03060	Protein export	17	0.317935	0.00497157
AB4 vs. AB8	Down	KEGG_PATHWAY	gga00071	Fatty acid degradation	23	0.430148	0.00562396
AB4 vs. AB8	Down	KEGG_PATHWAY	gga04150	mTOR signaling pathway	30	0.561062	0.0177961
AB4 vs. AB8	Down	KEGG_PATHWAY	gga04144	Endocytosis	118	2.20684	0.0233698
AB4 vs. AB8	Down	KEGG_PATHWAY	gga00562	Inositol phosphate metabolism	39	0.729381	0.0239657
AB4 vs. AB8	Down	KEGG_PATHWAY	gga00240	Pyrimidine metabolism	49	0.916402	0.0268758
AB4 vs. AB8	Down	KEGG_PATHWAY	gga01100	Metabolic pathways	489	9.14532	0.030758
AB4 vs. AB8	Down	KEGG_PATHWAY	gga03022	Basal transcription factors	23	0.430148	0.0345601
AB4 vs. AB8	Down	KEGG_PATHWAY	gga04621	NOD-like receptor signaling pathway	25	0.467552	0.0349973
AB4 vs. AB8	Down	KEGG_PATHWAY	gga04068	FoxO signaling pathway	63	1.17823	0.0378982
AB4 vs. AB8	Down	KEGG_PATHWAY	gga04070	Phosphatidylinositol signaling system	49	0.916402	0.0423053
AB4 vs. AB8	Down	KEGG_PATHWAY	gga00280	Valine, leucine and isoleucine degradation	26	0.486254	0.0485344
AB8 vs. AB16	Down	KEGG_PATHWAY	gga04060	Cytokine-cytokine receptor interaction	9	12.5	2.22115e-05
AB8 vs. AB16	Down	KEGG_PATHWAY	gga04630	Jak-STAT signaling pathway	5	6.94444	0.0104738
AB16 vs. AB24	Not Significant
